# Supplementary material for: Dentate Gyrus Peroxiredoxin 6 Levels Discriminate Aged Unimpaired From Impaired Rats in a Spatial Memory Task
Source: Front Aging Neurosci. 2019 Jul 31;11:198. doi: 10.3389/fnagi.2019.00198 (PMC6684764; doi:10.3389/fnagi.2019.00198)
Supplement: TABLE S1 — The list of proteins identified in the quantitative proteomic study and the proteins with significantly changed levels between young and aged unimpaired and aged impaired rats. [file Table_1.XLSX]

## Sheet: All Identified Proteins
Accession	Gene	Description	TMTSet1_127N_Young1_Log2(NormalizedIntensity)	TMTSet1_127C_Young2_Log2(NormalizedIntensity)	TMTSet1_130C_Young4_Log2(NormalizedIntensity)	TMTSet1_128N_AU1_Log2(NormalizedIntensity)	TMTSet1_128C_AU2_Log2(NormalizedIntensity)	TMTSet1_130N_AU3_Log2(NormalizedIntensity)	TMTSet1_129N_AI2_Log2(NormalizedIntensity)	TMTSet1_129C_AI3_Log2(NormalizedIntensity)	TMTSet1_131_AI4_Log2(NormalizedIntensity)	TMTSet2_127N_AI5_Log2(NormalizedIntensity)	TMTSet2_127C_AI6_Log2(NormalizedIntensity)	TMTSet2_130C_AI7_Log2(NormalizedIntensity)	TMTSet2_128N_Young5_Log2(NormalizedIntensity)	TMTSet2_128C_Young6_Log2(NormalizedIntensity)	TMTSet2_130N_Young7_Log2(NormalizedIntensity)	TMTSet2_129N_AU4_Log2(NormalizedIntensity)	TMTSet2_129C_AU5_Log2(NormalizedIntensity)	TMTSet2_131_AU6_Log2(NormalizedIntensity)	TMTSet3_127N_AU7_Log2(NormalizedIntensity)	TMTSet3_127C_AU8_Log2(NormalizedIntensity)	TMTSet3_130C_AU9_Log2(NormalizedIntensity)	TMTSet3_128N_AI8_Log2(NormalizedIntensity)	TMTSet3_128C_AI9_Log2(NormalizedIntensity)	TMTSet3_130N_AI10_Log2(NormalizedIntensity)	TMTSet3_129N_Young8_Log2(NormalizedIntensity)	TMTSet3_129C_Young9_Log2(NormalizedIntensity)	TMTSet3_131_Young10_Log2(NormalizedIntensity)	Coverage [%]	# Peptides	# PSMs	# Unique Peptides	MW [kDa]	# AAs	calc. pI	Score Mascot	ANOVA p-value	t-test p-value AU_AI	t-test Difference AU_AI	t-test p-value AU_Y	t-test Difference AU_Y	t-test p-value AI_Y	t-test Difference AI_Y	Biological Process	Cellular Component	Molecular Function	Neurobiology	Pfam IDs
A0A096MIV5	Abcf2	ATP-binding cassette subfamily F member 2 OS=Rattus norvegicus GN=Abcf2 PE=1 SV=1	12.4971	12.4977	12.4603	12.533	12.5604	12.5746	12.5136	12.4076	12.4603	12.4246	12.4878	12.5025	12.4853	12.5957	12.5636	12.5752	12.5462	12.5181	12.4697	12.5769	12.5852	12.6687	12.5848	12.6099	12.501	12.6311	12.59	34	20	120	20	71.6	627	7.14	1869	0.600502	0.347659	0.0310658	0.588564	0.0130417	0.61771	-0.0180241	No_Value	membrane;mitochondrion	catalytic activity;nucleotide binding	No_Value	Pf00005, Pf12848
A0A096MIV6	Galnt17	Williams-Beuren syndrome chromosome region 17 (Fragment) OS=Rattus norvegicus GN=Wbscr17 PE=4 SV=1	11.6521	11.7211	11.7808	11.7978	11.6903	11.7866	11.6543	11.6215	11.6815	11.6505	11.7279	11.8547	11.7563	11.8574	11.9244	11.7959	11.6633	11.7057	11.709	11.7377	11.8288	11.7366	11.7755	11.7421	11.736	11.8112	11.8038	38	15	77	14	47.7	422	8.48	967	0.156955	0.346508	0.0300557	0.284306	-0.0364292	0.0828746	-0.0664849	No_Value	membrane	No_Value	No_Value	Pf00535, Pf10111, Pf13641
A0A096MIW7	Fry	FRY microtubule-binding protein (Fragment) OS=Rattus norvegicus GN=Fry PE=4 SV=1	11.1952	11.3147	11.2953	11.1819	11.3091	11.3802	11.3073	11.3036	11.2587	11.1829	11.2709	11.2872	11.2833	11.3468	11.3528	11.3558	11.3716	11.2711	11.3238	11.2299	11.3616	11.2824	11.24	11.2581	11.3863	11.3445	11.3544	23	12	48	10	71.8	631	8.94	885	0.118006	0.120405	0.0437518	0.745575	-0.00981447	0.0332786	-0.0535663	regulation of biological process	No_Value	enzyme regulator activity	No_Value	Pf14222
A0A096MIX1	Gbe1	1,4-alpha-glucan branching enzyme 1 (Fragment) OS=Rattus norvegicus GN=Gbe1 PE=1 SV=1	11.7625	11.82	11.8602	11.7643	11.795	11.7717	11.8001	11.9101	11.7196	11.7098	11.7919	11.7903	11.8629	11.7707	11.8577	11.885	11.7557	11.6832	11.794	11.7847	11.7416	11.7721	11.7278	11.7706	11.8177	11.7718	11.8339	54	12	94	12	29.8	257	6.18	2424	0.169806	0.944505	-0.00189983	0.0774687	-0.042464	0.115356	-0.0405642	metabolic process	No_Value	catalytic activity	No_Value	Pf02806
A0A096MIX2	Ddx17	DEAD (Asp-Glu-Ala-Asp) box polypeptide 17, isoform CRA_a OS=Rattus norvegicus GN=Ddx17 PE=1 SV=1	13.341	13.3034	13.2822	13.448	13.4036	13.5038	13.4069	13.2825	13.336	13.2045	13.3242	13.5443	13.2626	13.5032	13.3869	13.3896	13.2781	13.3416	13.2444	13.3987	13.4337	13.4307	13.4413	13.3998	13.2766	13.3406	13.3347	46	29	269	20	72.6	652	8.68	5685	0.494901	0.856588	0.00791465	0.233345	0.0455987	0.376549	0.037684	cell differentiation;cell organization and biogenesis;metabolic process;regulation of biological process;response to stimulus	cytoplasm;membrane;nucleus	catalytic activity;nucleotide binding;RNA binding	No_Value	Pf00270, Pf00271
A0A096MIZ1	Palm2	Paralemmin 2 OS=Rattus norvegicus GN=Palm2 PE=1 SV=1	14.3797	14.3192	14.3338	14.0692	14.1601	14.1618	14.1694	14.2513	14.271	14.2674	14.2066	14.2321	14.2791	14.3609	14.3267	14.1857	14.222	14.14	14.1755	14.1228	14.1648	14.042	14.136	14.1014	14.2904	14.2258	14.25	51	24	360	15	42	376	5.07	5693	3.7328e-05	0.332075	-0.0305743	4.31033e-06	-0.151527	0.00194721	-0.120953	regulation of biological process	membrane	No_Value	No_Value	Pf03285
A0A096MJ11	Gsdmd	Gasdermin D OS=Rattus norvegicus GN=Gsdmd PE=1 SV=1	10.2704	10.3297	10.3101	10.2944	10.439	10.3049	10.3212	10.4626	10.3372	10.2387	10.1879	10.3551	10.3562	10.4266	10.353	10.6331	10.4214	10.3936	10.4202	10.4803	10.5256	10.6452	10.5731	10.6836	10.4935	10.5477	10.5326	23	8	27	8	53.2	488	4.93	391	0.871812	0.864406	0.0119927	0.513906	0.0325421	0.768315	0.0205495	cell communication;cell death;cell organization and biogenesis;defense response;regulation of biological process;response to stimulus	cytosol;membrane	No_Value	No_Value	Pf04598
A0A096MJ37	Urgcp	RCG35712, isoform CRA_e OS=Rattus norvegicus GN=Urgcp PE=4 SV=1	6.31982	6.68471	6.79874	6.4913	6.85315	6.70268	6.53819	6.70441	6.65402	6.7832	6.95807	6.78837	6.79222	6.71579	6.82072	6.75645	6.64694	6.75122	6.72623	6.84413	6.84371	6.79219	6.92485	6.83774	6.84876	6.87172	6.87252	3	3	8	3	104.5	928	6.52	81	0.824573	0.494861	-0.0405806	0.863557	-0.0121317	0.69914	0.0284489	No_Value	cytosol	nucleotide binding	No_Value	No_Value
A0A096MJ78	Spred3	Similar to SPRED-3 (Predicted), isoform CRA_a OS=Rattus norvegicus GN=Spred3 PE=4 SV=1	10.4745	10.3066	10.3259	10.5495	10.2064	10.241	10.4064	10.2098	10.4254	10.2735	10.3149	10.3813	10.3569	10.2944	10.3115	10.3013	10.2907	10.2709	10.2388	10.1758	10.1902	10.2691	10.2007	10.2554	10.2371	10.1839	10.3093	25	7	32	7	42.9	410	8.41	491	0.6684	0.525904	-0.0302224	0.429389	-0.0372888	0.856442	-0.00706641	development;regulation of biological process	membrane	protein binding	No_Value	Pf00568, Pf05210
A0A096MJ99	Vamp4	Vesicle-associated membrane protein 4 OS=Rattus norvegicus GN=Vamp4 PE=1 SV=1	11.4305	11.614	11.5081	11.3573	11.6726	11.7486	11.4126	11.561	11.538	11.4858	11.3134	11.5373	11.5031	11.7508	11.6383	11.7	11.5974	11.6396	11.5483	11.5037	11.6198	11.4836	11.4414	11.4985	11.5362	11.4723	11.5606	51	7	61	7	16.4	141	7.34	1812	0.0403319	0.01914	0.123979	0.427242	0.0415048	0.0647776	-0.0824738	cell organization and biogenesis;regulation of biological process;transport	cell surface;Golgi;membrane	protein binding	synapse	Pf00957
A0A096MJE3	Gspt2	G1 to S phase transition 2 OS=Rattus norvegicus GN=Gspt2 PE=4 SV=1	10.9559	10.9308	10.9533	11.0559	10.8964	10.8913	10.9268	10.8924	10.8254	10.8756	11.1422	10.9277	11.0528	10.7936	10.8348	10.8813	10.7973	10.7932	10.9017	11.0764	10.9089	11.0401	11.0284	11.0512	10.8916	11.0335	10.9528	37	24	185	6	69.2	632	5.16	3045	0.459888	0.25037	-0.0563552	0.618649	-0.0218518	0.446734	0.0345034	cell organization and biogenesis	cytosol	catalytic activity;nucleotide binding;RNA binding	No_Value	Pf00009, Pf03143, Pf03144, Pf07145
A0A096MJE6	Tnr	Tenascin R, isoform CRA_b OS=Rattus norvegicus GN=Tnr PE=1 SV=1	16.2169	16.2556	16.2246	16.2519	16.3362	16.2968	16.2622	16.3211	16.4246	16.3949	16.4293	16.331	16.2005	16.3074	16.1556	16.2561	16.2766	16.3173	16.2499	16.2195	16.2762	16.2678	16.2865	16.2195	16.1899	16.145	16.1256	50	56	1501	56	149.5	1358	4.94	47887	0.000622961	0.0955475	-0.0507007	0.00608252	0.0732591	0.00135417	0.12396	cell organization and biogenesis;cellular component movement;regulation of biological process;response to stimulus	cell surface;membrane	protein binding	synaptic signalling;synaptic organization;neurogenesis;learning or memory;behavior	Pf00041, Pf00147, Pf01683, Pf07974
A0A096MJF7	Phka1	Phosphorylase b kinase regulatory subunit OS=Rattus norvegicus GN=Phka1 PE=1 SV=1	13.0972	13.2505	13.2294	13.1052	13.2181	13.2234	13.211	13.2635	13.1529	13.2434	13.1915	13.2581	13.2983	13.2884	13.2873	13.3111	13.2688	13.2805	13.2101	13.3263	13.13	13.1335	13.1436	13.1188	13.235	13.1234	13.2662	29	28	146	27	138.9	1241	5.82	2785	0.379982	0.226313	0.039695	0.994624	-0.000239478	0.210852	-0.0399345	metabolic process	membrane	catalytic activity;protein binding	No_Value	Pf00723
A0A096MJF8	Galnt17	Williams-Beuren syndrome chromosome region 17 (Fragment) OS=Rattus norvegicus GN=Wbscr17 PE=4 SV=1	11.7494	11.7447	11.7953	11.9004	11.792	11.881	11.7394	11.5483	11.6977	11.6932	11.733	11.8778	11.8445	11.883	11.9484	11.8543	11.6758	11.7783	11.7477	11.8199	11.8317	11.7698	11.8816	11.8834	11.7669	11.8608	11.8611	44	4	24	4	11	98	9.69	574	0.220058	0.26513	0.0507607	0.563947	-0.0192484	0.130757	-0.0700091	No_Value	No_Value	No_Value	No_Value	Pf00652
A0A096MJF9	Tmem132e	Transmembrane protein 132E OS=Rattus norvegicus GN=Tmem132e PE=4 SV=1	11.7446	11.7808	11.7013	11.6451	11.6308	11.5939	11.6487	11.7203	11.6869	11.6675	11.6257	11.6486	11.4982	11.5981	11.4514	11.6255	11.7057	11.5566	11.6394	11.5686	11.5754	11.6266	11.6276	11.5403	11.6366	11.5025	11.6484	26	23	94	23	116.3	1073	6.18	2143	0.701433	0.239212	-0.0279352	0.956271	-0.00233237	0.553854	0.0256029	No_Value	membrane	No_Value	No_Value	No_Value
A0A096MJG4	Crtac1	Cartilage acidic protein 1 OS=Rattus norvegicus GN=Crtac1 PE=4 SV=1	13.1991	13.1092	13.1392	13.4165	13.1029	13.124	13.2205	13.1116	13.1676	13.1709	13.1965	13.1644	13.1219	13.0935	13.081	13.0858	13.1405	13.0788	13.1486	13.0599	13.1085	13.1104	13.1567	13.1124	13.0832	13.08	13.0738	42	21	182	20	70.3	652	5.22	4080	0.353222	0.680035	-0.01617	0.427101	0.0316162	0.0211025	0.0477862	No_Value	No_Value	metal ion binding	neurogenesis	Pf01839, Pf07593, Pf07645, Pf13517, Pf14670
A0A096MJG7	Nebl	Nebulette (Fragment) OS=Rattus norvegicus GN=Nebl PE=4 SV=1	13.5705	13.4194	13.4697	13.465	13.3663	13.3912	13.6065	13.4472	13.4513	13.5294	13.4802	13.4838	13.456	13.4967	13.5863	13.3528	13.4119	13.3263	13.3614	13.2971	13.4034	13.3956	13.3325	13.3363	13.458	13.4039	13.3915	72	12	308	11	14.9	126	8.68	4276	0.0185391	0.0423038	-0.0763653	0.00371282	-0.0974099	0.581052	-0.0210446	cell organization and biogenesis	No_Value	metal ion binding;protein binding	No_Value	Pf00412, Pf00880
A0A096MJI4	Gigyf2	GRB10-interacting GYF protein 2 (Fragment) OS=Rattus norvegicus GN=Gigyf2 PE=1 SV=1	10.9894	11.0925	11.1384	11.0081	11.1418	11.1622	11.114	11.0791	11.0782	11.0213	11.0222	11.1783	11.1078	11.2453	11.2536	11.2495	11.1354	11.1147	11.0118	11.115	11.2059	11.2688	11.1895	11.2317	11.195	11.1778	11.2078	25	14	44	14	64.1	538	8.7	871	0.733454	0.91576	-0.00429323	0.459294	-0.0292373	0.551437	-0.0249441	cell differentiation;metabolic process;regulation of biological process;response to stimulus	cytoplasm;endoplasmic reticulum;endosome;Golgi;membrane	protein binding;RNA binding	neurogenesis;behavior	No_Value
A0A096MJJ5	Chic1	Cysteine-rich hydrophobic domain 1 OS=Rattus norvegicus GN=Chic1 PE=1 SV=1	8.64924	8.6534	8.65998	8.7665	8.663	8.65791	8.84294	8.6134	8.6623	8.91618	8.78051	9.04578	8.68521	8.76441	8.84028	9.15961	8.99211	8.81251	8.74359	8.8097	8.77849	8.83254	8.67969	8.74223	8.73515	8.57546	8.72145	15	3	6	3	25.7	226	4.51	89	0.135196	0.677222	0.0297635	0.0632687	0.122095	0.100509	0.092331	No_Value	membrane	protein binding	No_Value	Pf10256
A0A096MJM7	Neurl1	Neuralized E3 ubiquitin protein ligase 1 OS=Rattus norvegicus GN=Neurl1 PE=4 SV=1	8.48974	8.49268	8.57916	8.51653	8.49145	8.44494	8.51322	8.45347	8.44937	8.2172	8.13374	8.34203	8.29571	8.40592	8.53233	8.39031	8.31039	8.42961	8.64656	8.55728	8.61726	8.46117	8.50147	8.46644	8.74917	8.55775	8.70214	8	4	7	4	61.7	574	8.41	139	0.0773049	0.114146	0.0962469	0.460078	-0.0444754	0.0438764	-0.140722	cell organization and biogenesis;cellular component movement;metabolic process;regulation of biological process;response to stimulus;transport	cytoplasm;membrane	catalytic activity;metal ion binding;protein binding;translation regulator activity	synapse;synaptic signalling;synaptic organization;neurogenesis	Pf07177, Pf13639, Pf13920, Pf13923
A0A096MJN4	Sept4	Septin 4 OS=Rattus norvegicus GN=Sept4 PE=1 SV=1	13.9616	13.9284	13.9186	14.0376	13.9186	14.0012	13.9666	13.9515	14.0423	14.0188	13.9236	14.0065	13.8831	13.8871	13.8996	13.9873	14.0324	13.9721	14.05	13.9409	14.0091	14.0188	13.9865	13.9661	13.9258	13.9038	13.9268	78	31	629	15	53.1	459	6.18	10043	0.000159253	0.70061	0.0076419	0.000473017	0.0793936	0.000328489	0.0717517	cell organization and biogenesis;regulation of biological process	mitochondrion	catalytic activity;metal ion binding;nucleotide binding;protein binding	No_Value	Pf00735, Pf03193
A0A096MJP4	Cep41	Centrosomal protein of 41 kDa OS=Rattus norvegicus GN=Cep41 PE=1 SV=1	8.63572	8.59663	8.63519	8.60718	8.77816	8.48173	8.65419	8.78193	8.7911	8.75058	8.69895	8.73162	8.7561	8.74531	8.65197	8.87995	8.78582	8.89096	8.69577	8.79112	8.70158	8.70735	8.76209	8.84158	8.66046	8.6925	8.76899	38	9	29	9	41.3	373	8.35	915	0.288221	0.806043	-0.0119034	0.300165	0.0521564	0.0344968	0.0640599	cell organization and biogenesis;metabolic process;transport	membrane	No_Value	No_Value	Pf00581
A0A096MJP9	Ddi2	DNA damage-inducible 1 homolog 2 OS=Rattus norvegicus GN=Ddi2 PE=1 SV=1	11.7892	11.9133	11.8988	11.8408	11.9867	11.9063	11.8819	12.0495	11.9826	11.9222	11.9253	11.8759	11.9145	11.962	12.0003	11.9454	11.9774	11.9589	11.9657	11.8909	11.8791	11.8075	11.9015	11.9167	11.9154	11.9146	11.9164	18	12	74	12	106	986	4.83	1214	0.874165	0.734205	0.00977781	0.585402	0.0140702	0.886185	0.00429238	metabolic process	cytosol	catalytic activity;protein binding	No_Value	Pf00077, Pf00240, Pf08284, Pf09668, Pf13650, Pf13975
A0A096MJT6	RGD1307100	Similar to RIKEN cDNA D630029K19 OS=Rattus norvegicus GN=RGD1307100 PE=1 SV=1	14.4128	14.3717	14.3718	14.4454	14.3658	14.396	14.4391	14.2919	14.4063	14.3878	14.4556	14.4846	14.3484	14.45	14.4179	14.3862	14.3576	14.3249	14.3569	14.3434	14.3935	14.3923	14.3965	14.3614	14.4034	14.3521	14.3701	28	115	399	115	554.1	5006	6.57	6907	0.418392	0.238436	-0.0273017	0.397097	-0.0142757	0.561756	0.013026	No_Value	membrane	No_Value	No_Value	Pf10479
A0A096MJW6	Il1rapl1	Interleukin-1 receptor accessory protein-like 1 OS=Rattus norvegicus GN=Il1rapl1 PE=4 SV=1	12.1162	12.069	12.0807	11.7869	11.944	11.9004	11.9952	11.992	12.0009	12.0896	12.0672	12.1316	12.1237	12.1938	12.155	12.0227	11.9883	12.0711	11.8805	11.9273	11.9669	11.8119	11.8868	11.9466	12.0988	11.9312	12.0082	32	19	68	18	79.7	696	6.32	1473	0.00680164	0.284454	-0.0481927	0.00175451	-0.143174	0.0405864	-0.0949813	cell differentiation;cell organization and biogenesis;regulation of biological process;response to stimulus;transport	cell surface;cytoplasm;membrane	protein binding;transporter activity	synaptic organization;neurogenesis	Pf00047, Pf01582, Pf07679, Pf13676, Pf13895, Pf13927
A0A096MJW8	Plch1	Phosphoinositide phospholipase C OS=Rattus norvegicus GN=Plch1 PE=4 SV=1	10.8077	10.3369	10.0961	11.0197	10.2574	10.4955	10.3947	10.0754	10.2681	10.4373	10.6086	10.6564	10.387	10.3152	10.1768	10.3287	10.2319	10.2183	10.4041	10.7701	10.3676	10.6204	10.4937	10.636	10.1492	10.4419	10.2756	2	3	37	1	183.6	1648	7.46	403	0.401033	0.924394	-0.0107873	0.300842	0.122992	0.183308	0.133779	metabolic process;regulation of biological process;response to stimulus	cytoplasm;cytosol;membrane	catalytic activity;metal ion binding;protein binding;signal transducer activity	No_Value	Pf00036, Pf00168, Pf00169, Pf00387, Pf00388, Pf09279, Pf13499, Pf14788
A0A096MJY1	Gpc6	Glypican 6 OS=Rattus norvegicus GN=Gpc6 PE=1 SV=1	9.90744	9.97903	9.96866	9.87423	9.93051	9.84644	9.88584	9.91872	10.0231	9.88047	9.91328	9.93085	9.92028	9.99118	9.9368	9.98506	9.96543	9.89543	9.77111	9.84753	9.99423	9.72886	9.81303	9.64503	9.92914	9.82513	9.9007	24	11	63	8	62.9	555	5.43	2120	0.236362	0.380386	0.0412059	0.371609	-0.0275973	0.126621	-0.0688033	cellular component movement	membrane;nucleus	protein binding	No_Value	Pf01153
A0A096MJY6	Gbe1	1,4-alpha-glucan branching enzyme 1 (Fragment) OS=Rattus norvegicus GN=Gbe1 PE=1 SV=1	12.8658	12.8388	12.9177	12.997	12.7552	12.7268	12.8182	12.9402	12.7073	12.7735	12.7641	12.8085	12.9633	12.7646	12.8486	12.8319	12.7814	12.739	12.8125	12.8382	12.7387	12.7535	12.7561	12.7965	12.74	12.8496	12.7806	47	16	114	16	47.1	412	6.61	2250	0.33933	0.751889	0.0114206	0.30964	-0.0387085	0.140767	-0.050129	metabolic process	No_Value	catalytic activity	No_Value	Pf00128, Pf02922
A0A096MJZ0	Dnal1	Dynein light chain 1, axonemal OS=Rattus norvegicus GN=Dnal1 PE=1 SV=1	11.3566	11.4782	11.5918	11.3093	11.564	11.4167	11.3986	11.6181	11.5983	11.5159	11.4626	11.516	11.6224	11.6116	11.5334	11.5597	11.5814	11.596	11.5199	11.5887	11.5687	11.498	11.5092	11.5443	11.5889	11.6206	11.5971	52	9	53	9	21.5	190	5.76	1576	0.595997	0.903486	0.00482909	0.462063	-0.0329071	0.320538	-0.0377362	cell organization and biogenesis	cytoplasm;cytoskeleton	catalytic activity;motor activity;protein binding	No_Value	Pf12799, Pf13855, Pf14580
A0A096MJZ2	Tbl2	RCG21429, isoform CRA_b OS=Rattus norvegicus GN=Tbl2 PE=1 SV=1	13.1039	13.1753	13.2023	13.1611	13.2027	13.2635	13.1693	13.0873	13.1141	13.1544	13.1793	13.212	13.1917	13.1904	13.1796	13.0992	13.0963	13.1042	13.1896	13.1314	13.2282	13.2705	13.2268	13.1727	13.1351	13.1901	13.2047	50	18	125	18	49.6	442	9.04	1542	0.860175	0.662769	-0.0122435	0.649878	-0.0107756	0.947228	0.00146792	cell communication;regulation of biological process;response to stimulus	cytoplasm;endoplasmic reticulum	protein binding;RNA binding	No_Value	Pf00400
A0A096MK30	Msn	Moesin OS=Rattus norvegicus GN=Msn PE=1 SV=1	13.9407	13.9004	13.9674	14.0724	14.0538	14.0254	14.1033	13.9932	14.0253	14.0031	14.0034	14.2226	13.9575	13.9527	13.9279	14.166	14.085	13.9954	13.9385	14.1053	14.0019	14.1102	14.0574	14.0279	13.8965	13.9469	13.9901	67	49	411	33	67.8	577	6.47	6343	0.000530142	0.737637	-0.011403	0.00116246	0.107068	0.00109338	0.118471	cell differentiation;cell organization and biogenesis;cell proliferation;cellular component movement;regulation of biological process;response to stimulus	cell surface;cytoplasm;cytoskeleton;cytosol;membrane;nucleus	protein binding;RNA binding	No_Value	Pf00373, Pf00769, Pf09379, Pf09380
A0A096MK47	Mlip	Muscular LMNA-interacting protein OS=Rattus norvegicus GN=Mlip PE=1 SV=1	11.9176	11.9038	11.9433	11.9128	11.8651	11.8387	11.9875	11.8785	11.978	11.87	11.9415	11.9282	11.8697	11.9166	11.8765	11.7975	11.7019	12.0617	11.7367	11.7676	11.8286	11.8298	11.7876	11.8287	11.9126	11.8329	11.7943	35	16	75	16	86.1	807	8.85	1476	0.257571	0.198491	-0.0577068	0.21978	-0.0507558	0.809371	0.00695101	regulation of biological process	membrane;nucleus;organelle lumen	protein binding	No_Value	Pf15274
A0A096MKB0	Rab24	Max dimerization protein 3 OS=Rattus norvegicus GN=Rab24 PE=1 SV=1	13.0525	13.0675	13.07	13.092	13.0572	13.069	13.0536	13.0136	13.0733	13.0118	12.9894	13.1006	12.9828	13.0809	13.1135	13.1058	13.0792	13.1149	13.0662	13.1087	13.1103	13.1176	13.0893	13.0863	13.0802	13.1273	13.0886	62	13	131	13	23.1	203	6.23	3464	0.260157	0.100725	0.0297498	0.335854	0.015558	0.495028	-0.0141917	regulation of biological process;response to stimulus	mitochondrion;vacuole	catalytic activity;nucleotide binding;protein binding	No_Value	Pf00025, Pf00071, Pf08477
A0A096MKB1	Gpr180	G protein-coupled receptor 180 (Fragment) OS=Rattus norvegicus GN=Gpr180 PE=1 SV=1	9.58894	9.41347	9.45864	9.98011	9.5601	9.70169	9.74594	9.39957	9.54875	9.51393	9.67464	9.69513	9.57981	9.63333	9.62911	9.56061	9.73243	9.51028	9.5188	9.69761	9.58961	9.47427	9.59401	9.5433	9.38808	9.45745	9.6788	14	2	6	2	25.5	229	6.51	131	0.16511	0.254831	0.0735232	0.0833418	0.113735	0.448194	0.040212	regulation of biological process;response to stimulus	membrane	No_Value	No_Value	Pf10192
A0A096MKB2	Kcnh1	Potassium voltage-gated channel subfamily H member 1 OS=Rattus norvegicus GN=Kcnh1 PE=4 SV=1	11.5294	11.4894	11.5661	11.6126	11.5139	11.5569	11.5828	11.477	11.4849	11.6231	11.6034	11.6045	11.5551	11.4811	11.5272	11.5763	11.625	11.4591	11.4952	11.5162	11.5185	11.5168	11.5069	11.469	11.5254	11.5111	11.4407	14	13	49	13	111	989	7.49	786	0.460488	0.983132	0.000593291	0.23926	0.0275822	0.286721	0.0269889	metabolic process;regulation of biological process;response to stimulus;transport	cell surface;membrane	catalytic activity;nucleotide binding;protein binding;receptor activity;signal transducer activity;transporter activity	synapse	Pf00027, Pf00520, Pf00989, Pf07885, Pf08447, Pf13426
A0A096MKC0	Gigyf2	GRB10-interacting GYF protein 2 (Fragment) OS=Rattus norvegicus GN=Gigyf2 PE=1 SV=1	9.24685	9.44639	9.40764	9.23719	9.53953	9.45777	9.40714	9.37353	9.39249	9.44676	9.46362	9.56309	9.51632	9.53543	9.54062	9.51985	9.50514	9.51017	9.36938	9.5735	9.57744	9.50889	9.45809	9.55667	9.50418	9.4849	9.52633	18	9	34	9	83.4	740	5.05	717	0.952434	0.762439	0.0132988	0.85349	0.0090332	0.913579	-0.00426557	cell differentiation;metabolic process;regulation of biological process;response to stimulus	cytoplasm;endoplasmic reticulum;endosome;Golgi;membrane	protein binding;RNA binding	neurogenesis;behavior	Pf02213
A0A096MKE9	Lig3	DNA ligase OS=Rattus norvegicus GN=Lig3 PE=1 SV=1	6.43529	6.51728	6.62339	6.01532	6.41412	6.49787	6.28909	6.7782	6.61072	6.63377	6.73703	6.97046	6.80675	6.89532	6.85335	6.78946	6.6927	6.71544	6.70099	6.65371	6.56516	6.60192	6.54869	6.48336	6.71549	6.54791	6.67365	5	5	9	5	111.9	1002	8.92	106	0.482272	0.514658	-0.0676085	0.249556	-0.113743	0.586028	-0.046134	cell organization and biogenesis;metabolic process;regulation of biological process;response to stimulus	chromosome;mitochondrion;nucleus	catalytic activity;DNA binding;metal ion binding;nucleotide binding	No_Value	Pf00533, Pf00645, Pf01068, Pf04675, Pf04679
A0A096MKH2	Vta1	Similar to RIKEN cDNA 1110059P08 OS=Rattus norvegicus GN=Vta1 PE=1 SV=1	13.4207	13.3846	13.4102	13.4695	13.4275	13.424	13.4299	13.4514	13.4432	13.3431	13.373	13.3163	13.336	13.3467	13.3256	13.3687	13.3713	13.4003	13.3534	13.3427	13.3797	13.3194	13.3301	13.3489	13.3531	13.3354	13.3628	39	12	159	12	34	309	6.13	3656	0.370047	0.388038	0.0201919	0.120808	0.0291227	0.683163	0.00893074	cell organization and biogenesis;transport	cytoplasm;cytosol	protein binding	No_Value	Pf04652
A0A096MKI3	Samd12	Sterile alpha motif domain-containing 12 OS=Rattus norvegicus GN=Samd12 PE=4 SV=1	9.8784	9.80112	9.8496	9.99566	9.88808	9.9025	9.93562	9.76233	9.79951	9.73538	9.84321	9.85115	9.78567	9.93968	9.96664	9.86514	9.82618	9.8961	9.93748	9.82838	9.85905	9.87057	9.86942	9.86027	9.79669	10.027	9.91748	19	3	11	3	23.1	203	9.94	287	0.20986	0.07201	0.0523459	0.905491	0.00403023	0.18505	-0.0483157	No_Value	nucleus	DNA binding;protein binding	No_Value	Pf00536, Pf02198, Pf07647
A0A096P6L8	Fn1	Fibronectin OS=Rattus norvegicus GN=Fn1 PE=1 SV=2	9.48053	9.28854	9.21141	9.84603	9.30878	9.34123	9.41599	9.30052	9.47128	9.26254	9.36544	9.5061	9.37782	9.4439	9.35925	9.38344	9.31085	9.28781	9.3359	9.60579	9.47818	9.48505	9.42601	9.49688	9.31356	9.31584	9.39374	5	9	14	9	272.3	2477	5.67	123	0.400628	0.789385	0.0186862	0.265099	0.0792665	0.150774	0.0605804	cell differentiation;cell organization and biogenesis;cellular component movement;cellular homeostasis;defense response;metabolic process;regulation of biological process;response to stimulus	extracellular;membrane	enzyme regulator activity;metal ion binding;protein binding;structural molecule activity	neurogenesis	Pf00039, Pf00040, Pf00041
A0A096UWG9	Dgke	Diacylglycerol kinase OS=Rattus norvegicus GN=Dgke PE=3 SV=1	11.575	11.6419	11.5991	11.6775	11.6363	11.682	11.5842	11.4791	11.625	11.5294	11.5543	11.6473	11.6291	11.6727	11.7578	11.6557	11.5818	11.6289	11.6042	11.6749	11.6707	11.7493	11.7296	11.7279	11.6155	11.6431	11.6877	41	20	76	20	63.9	567	7.46	1634	0.743575	0.560082	0.0206598	0.960826	-0.00107892	0.566136	-0.0217387	metabolic process;regulation of biological process;response to stimulus	cytoplasm;cytosol;membrane;nucleus	catalytic activity;nucleotide binding	No_Value	Pf00130, Pf00609, Pf00781
A0A0A0MP80	Sidt2	SID1 transmembrane family member 2 OS=Rattus norvegicus GN=Sidt2 PE=1 SV=1	9.63723	9.60361	9.5217	9.81656	9.60139	9.65208	9.62495	9.38405	9.46318	9.51136	9.59526	9.61147	9.57993	9.57366	9.63016	9.77137	9.64724	9.4414	9.61653	9.62801	9.60156	9.81021	9.71724	9.63975	9.57558	9.61799	9.69626	5	5	23	4	109.7	979	8.81	254	0.589747	0.417992	0.0465187	0.356714	0.0377817	0.853301	-0.00873703	cell organization and biogenesis;cell proliferation;metabolic process;regulation of biological process;response to stimulus;transport	membrane;vacuole	protein binding;RNA binding;transporter activity	No_Value	Pf13965
A0A0A0MP84	Pex5	Peroxisomal targeting signal 1 receptor-like OS=Rattus norvegicus GN=Pex5 PE=1 SV=1	10.0203	9.95547	10.024	9.95472	9.92572	9.90711	9.87101	10.0186	9.92366	9.8994	9.956	9.96866	10.0296	10.0001	9.98182	10.0398	9.98467	10.0461	9.91088	9.95442	9.95882	9.86001	9.88436	9.99193	10.0149	9.99805	9.91229	31	13	40	13	71	641	4.56	1169	0.0403878	0.193599	0.0342919	0.202341	-0.0282466	0.0152475	-0.0625385	cell differentiation;cell organization and biogenesis;cellular component movement;metabolic process;regulation of biological process;transport	cytoplasm;cytosol;Golgi;membrane;organelle lumen	protein binding	neurogenesis	Pf00515, Pf13414, Pf13424, Pf13432
A0A0A0MXV3	Cgref1	Cell growth regulator with EF hand domain 1, isoform CRA_b OS=Rattus norvegicus GN=Cgref1 PE=1 SV=1	7.78402	8.11286	8.42418	7.73164	8.22979	8.41369	7.93368	8.11713	8.23106	7.97051	8.11957	8.32178	8.28261	8.53879	8.41159	8.37475	8.37229	8.34047	8.23357	8.26317	8.63591	8.11157	8.33094	8.12057	8.28334	8.22235	8.38781	21	5	10	5	35.3	326	4.51	162	0.262621	0.134221	0.148718	0.882788	0.0164138	0.151512	-0.132304	regulation of biological process	extracellular	metal ion binding	No_Value	Pf13499
A0A0A0MXV8	Gabbr2	Gamma-aminobutyric acid type B receptor subunit 2 OS=Rattus norvegicus GN=Gabbr2 PE=1 SV=1	14.6008	14.5741	14.491	14.5245	14.4815	14.4962	14.5956	14.5225	14.549	14.5382	14.6306	14.6361	14.4933	14.5899	14.5494	14.4488	14.4553	14.4134	14.505	14.4077	14.4437	14.4822	14.4847	14.4258	14.5279	14.4416	14.4668	42	33	390	1	105.6	940	8.68	8740	0.0215494	0.0150975	-0.0765171	0.0174658	-0.0620683	0.639505	0.0144488	regulation of biological process;response to stimulus	cytoplasm;membrane	protein binding;receptor activity;signal transducer activity	No_Value	Pf00003, Pf01094, Pf13458
A0A0A0MXW1	Bckdhb	2-oxoisovalerate dehydrogenase subunit beta, mitochondrial OS=Rattus norvegicus GN=Bckdhb PE=1 SV=1	12.9536	12.9181	12.9584	12.9679	13.0212	12.9988	12.95	12.8692	12.9978	12.9688	12.9077	13.0021	12.8709	12.967	12.938	13.0851	13.0296	13.1075	12.9853	13.1152	13.1063	13.0192	13.1135	13.1721	13.0133	13.136	13.0996	55	14	114	14	42.9	391	6.9	2389	0.255704	0.233019	0.0462599	0.0907101	0.0624444	0.708803	0.0161845	metabolic process	mitochondrion	catalytic activity	No_Value	Pf02779, Pf02780
A0A0A0MXX5	Bdh2	3-hydroxybutyrate dehydrogenase type 2 OS=Rattus norvegicus GN=Bdh2 PE=1 SV=1	8.37916	8.17095	8.2692	8.48427	8.18822	8.20159	8.442	8.11605	8.38751	8.45341	8.65364	8.42409	8.30982	8.1998	8.25243	8.46017	8.31303	8.17338	8.27632	8.24666	8.211	8.18187	8.12334	8.25667	8.07221	8.05644	8.11013	15	3	9	3	27.7	255	6.57	145	0.137095	0.464134	-0.0537702	0.145237	0.0816121	0.0764441	0.135382	cell differentiation;metabolic process	cytoplasm;cytosol;mitochondrion	catalytic activity;nucleotide binding	No_Value	Pf00106, Pf03435, Pf08643, Pf13561
A0A0A0MXZ0	Isca1	Iron-sulfur cluster assembly 1 homolog, mitochondrial OS=Rattus norvegicus GN=Isca1 PE=1 SV=1	11.3899	11.4083	11.4113	11.268	11.3709	11.4032	11.3407	11.3192	11.4344	11.2821	11.314	11.5598	11.3241	11.4086	11.5561	11.6501	11.5569	11.5495	11.6077	11.6674	11.578	11.6234	11.596	11.6797	11.5272	11.709	11.6793	59	7	41	7	14.1	129	8.87	1003	0.711981	0.430172	0.0558279	0.686456	0.0264407	0.673659	-0.0293872	metabolic process	No_Value	structural molecule activity	No_Value	Pf01521
A0A0A0MXZ8	Impdh1	Inosine-5'-monophosphate dehydrogenase OS=Rattus norvegicus GN=Impdh1 PE=3 SV=1	9.868	9.91385	9.9022	9.98214	9.84995	9.85527	9.8671	9.82526	9.83131	10.0548	10.0893	10.0056	10.0947	9.90761	10.0011	10.11	9.93769	9.9408	9.95705	9.93003	9.94535	10.0889	9.94605	9.98187	9.94057	10.0526	10.0538	17	7	24	5	58.6	548	6.71	502	0.816582	0.646451	-0.0202271	0.508546	-0.0251297	0.913381	-0.00490263	cell proliferation;metabolic process;response to stimulus	cytoplasm;cytosol;nucleus	catalytic activity;DNA binding;metal ion binding;nucleotide binding	No_Value	Pf00478, Pf00571, Pf00977, Pf01070, Pf03060, Pf05690
A0A0A0MY00	Acadsb	Short/branched chain-specific acyl-CoA dehydrogenase, mitochondrial OS=Rattus norvegicus GN=Acadsb PE=1 SV=2	12.3674	12.3768	12.2457	12.2775	12.4625	12.4268	12.4428	12.3206	12.1465	12.1046	12.1308	12.0896	12.2289	12.2962	12.2532	12.2798	12.3842	12.5071	11.9749	12.18	12.3947	12.4413	12.1936	12.603	12.3428	12.4092	12.4657	53	16	70	16	52	469	8.62	1985	0.699228	0.584942	0.0460627	0.861737	-0.0109306	0.414802	-0.0569933	metabolic process	No_Value	catalytic activity;nucleotide binding	No_Value	Pf00441, Pf02770, Pf02771, Pf08028
A0A0A0MY07	Usp15	Ubiquitin carboxyl-terminal hydrolase 15 OS=Rattus norvegicus GN=Usp15 PE=1 SV=1	12.6238	12.6494	12.75	12.5966	12.6258	12.6678	12.6076	12.6143	12.5974	12.6098	12.664	12.7162	12.7812	12.6736	12.7109	12.7139	12.66	12.7043	12.6613	12.634	12.6397	12.5952	12.6601	12.6792	12.6801	12.7642	12.6672	41	32	125	30	109.2	952	5.11	1885	0.0233921	0.363083	0.0177336	0.0648382	-0.0441134	0.0173609	-0.0618469	cell organization and biogenesis;metabolic process;regulation of biological process;response to stimulus	cytoplasm;cytosol;nucleus	catalytic activity;protein binding	No_Value	Pf00443, Pf06337, Pf13423, Pf14533, Pf14836
A0A0A0MY09	Hsp90b1	Endoplasmin OS=Rattus norvegicus GN=Hsp90b1 PE=1 SV=1	16.3388	16.3298	16.247	16.5185	16.4228	16.4347	16.3517	16.3352	16.408	16.4038	16.3616	16.2536	16.1977	16.3028	16.2291	16.2463	16.3558	16.3736	16.3292	16.4124	16.3735	16.3968	16.3987	16.3729	16.2265	16.2612	16.227	64	62	1263	60	92.8	804	4.81	26301	0.000400376	0.506171	0.0205104	0.00118445	0.12302	0.00045041	0.10251	cell organization and biogenesis;metabolic process;regulation of biological process;response to stimulus;transport	cytosol;endoplasmic reticulum;membrane;nucleus;organelle lumen	nucleotide binding;protein binding;RNA binding	No_Value	Pf00183, Pf02518, Pf13589
A0A0A0MY13	Gpr158	Probable G-protein-coupled receptor 158 OS=Rattus norvegicus GN=Gpr158 PE=1 SV=1	15.727	15.7619	15.7337	15.6555	15.6727	15.7219	15.6982	15.7335	15.6996	15.6994	15.6866	15.7765	15.7421	15.8082	15.8301	15.6648	15.744	15.7299	15.7656	15.6503	15.7195	15.6992	15.6893	15.6502	15.8111	15.7415	15.7133	50	52	963	52	134.8	1206	8.02	20127	0.00466346	0.959824	-0.000934601	0.00797144	-0.060519	0.00508819	-0.0595844	cell organization and biogenesis;regulation of biological process;response to stimulus	membrane	receptor activity;signal transducer activity	No_Value	Pf00003
A0A0A0MY22	Siae	Sialate O-acetylesterase OS=Rattus norvegicus GN=Siae PE=1 SV=1	9.44609	9.57297	9.59581	9.45734	9.60119	9.57992	9.49112	9.44066	9.51326	9.64297	9.62848	9.64844	9.61857	9.63001	9.49658	9.62885	9.63947	9.59464	9.52401	9.5805	9.60818	9.6088	9.59854	9.665	9.58446	9.54081	9.64142	16	7	22	7	60.5	542	7.55	458	0.921314	0.938183	-0.00257566	0.739186	0.00970872	0.725063	0.0122844	metabolic process;regulation of biological process	No_Value	catalytic activity	No_Value	Pf03629
A0A0A0MY43	Ascc3	Activating signal cointegrator 1 complex subunit 3 OS=Rattus norvegicus GN=Ascc3 PE=1 SV=1	9.46299	9.55497	9.62911	9.6414	9.55556	9.52661	9.66009	9.46827	9.55976	9.66673	9.71288	9.65035	9.61691	9.57156	9.55437	9.60461	9.53107	9.58791	9.49246	9.52681	9.48184	9.56295	9.48332	9.55274	9.36215	9.49585	9.50538	8	17	33	17	250.4	2201	6.92	393	0.220543	0.242976	-0.0409772	0.518554	0.021665	0.13421	0.0626422	cell proliferation;metabolic process;regulation of biological process	cytosol;membrane;nucleus	catalytic activity;nucleotide binding;RNA binding	No_Value	Pf00270, Pf00271, Pf02889
A0A0A6YYM0	Acsl6	Long-chain-fatty-acid--CoA ligase 6 OS=Rattus norvegicus GN=Acsl6 PE=1 SV=2	15.6714	15.6919	15.6237	15.7362	15.7692	15.8141	15.7578	15.6739	15.8003	15.7535	15.7952	15.8048	15.6271	15.6539	15.7251	15.7798	15.8199	15.7244	15.8319	15.8004	15.8469	15.8849	15.8984	15.8297	15.643	15.7645	15.7218	70	49	971	2	80.9	722	7.09	22949	0.000116181	0.759225	-0.0084041	0.000101622	0.111159	0.00074427	0.119563	cell proliferation;metabolic process	membrane;mitochondrion	catalytic activity	neurogenesis	Pf00501
A0A0G2JSG6	Ak2	Adenylate kinase 2, mitochondrial OS=Rattus norvegicus GN=Ak2 PE=1 SV=1	12.4802	12.6143	12.2863	12.4661	12.6423	12.5936	12.4122	12.3544	12.4821	12.5924	12.5653	12.4476	12.35	12.5656	12.4601	12.5282	12.4278	12.6072	12.5766	12.3684	12.5211	12.6439	12.5305	12.5407	12.3917	12.4982	12.6278	76	15	133	15	25.5	232	7.46	2557	0.562494	0.680755	0.0180027	0.319764	0.050769	0.519164	0.0327662	metabolic process;response to stimulus	cytoplasm;cytosol;membrane;mitochondrion;nucleus	catalytic activity;nucleotide binding	No_Value	Pf00406, Pf05191
A0A0G2JSH2	Bdh1	3-hydroxybutyrate dehydrogenase, type 1, isoform CRA_a OS=Rattus norvegicus GN=Bdh1 PE=1 SV=1	14.3622	14.2713	14.2166	14.1786	14.0654	14.0862	14.044	13.8263	14.056	14.0508	14.1282	14.0972	14.2614	14.1288	14.1757	14.1605	14.0678	14.0741	14.1819	14.2806	14.1532	14.2782	14.2972	14.2794	14.222	14.3847	14.3527	65	18	250	17	38.3	344	8.84	6135	0.0187723	0.711095	0.0212226	0.00473903	-0.125248	0.0263361	-0.14647	metabolic process;response to stimulus	membrane;mitochondrion;organelle lumen	catalytic activity	No_Value	Pf00106, Pf08643, Pf13561
A0A0G2JSH4	Gsk3b	Glycogen synthase kinase 3 beta, isoform CRA_b OS=Rattus norvegicus GN=Gsk3b PE=1 SV=1	13.6247	13.6553	13.6448	13.5145	13.6092	13.5686	13.5728	13.6778	13.615	13.62	13.5451	13.5985	13.6946	13.6421	13.6074	13.5878	13.6337	13.637	13.6057	13.1851	13.5873	13.52	13.5328	13.5015	13.5971	13.5755	13.5906	67	22	348	2	46.7	420	8.78	5927	0.199107	0.588071	-0.0282845	0.141696	-0.078143	0.0454103	-0.0498585	cell differentiation;cell organization and biogenesis;cellular component movement;metabolic process;regulation of biological process;response to stimulus;transport	cytoplasm;cytosol;membrane;mitochondrion;nucleus	catalytic activity;nucleotide binding;protein binding	synapse;synaptic signalling;neurogenesis	Pf00069, Pf01636, Pf07714, Pf14531
A0A0G2JSH5	Alb	Serum albumin OS=Rattus norvegicus GN=Alb PE=1 SV=1	8.08579	10.2958	10.4867	10.0092	10.3999	8.13289	10.366	10.2571	8.04355	7.73745	10.9101	10.1338	10.643	7.88884	8.02173	7.95869	8.08803	10.3813	7.4462	7.68119	7.39654	10.6605	7.36108	7.39036	8.09061	7.41431	7.50453	75	45	1009	1	68.7	608	6.48	17251	0.626341	0.380803	-0.596233	0.867981	-0.104158	0.477984	0.492075	cell communication;regulation of biological process;response to stimulus;transport	cytoplasm;endoplasmic reticulum;extracellular;Golgi;nucleus	DNA binding;metal ion binding;protein binding	behavior	Pf00273
A0A0G2JSH9	Prdx2	Peroxiredoxin-2 OS=Rattus norvegicus GN=Prdx2 PE=1 SV=1	14.2162	14.3288	14.3272	14.2857	14.3002	14.2613	14.2013	14.4806	14.1919	14.2248	14.2195	14.2198	14.3376	14.2205	14.2638	14.2983	14.2775	14.3177	14.3215	14.3804	14.2674	14.254	14.3125	14.3257	14.2856	14.3832	14.3102	61	9	308	9	21.8	198	5.59	8457	0.55705	0.366226	0.0310815	0.856082	0.00409147	0.464075	-0.02699	cell proliferation;cellular homeostasis;metabolic process;regulation of biological process;response to stimulus	cytosol;mitochondrion	antioxidant activity;catalytic activity	No_Value	Pf00578, Pf08534, Pf10417
A0A0G2JSI1	Aldh9a1	4-trimethylaminobutyraldehyde dehydrogenase OS=Rattus norvegicus GN=Aldh9a1 PE=1 SV=1	14.026	13.9942	14.1419	14.1464	14.1376	14.057	14.1019	14.098	14.1183	14.1003	14.07	14.0497	14.0808	14.0126	14.0556	14.1495	14.1492	14.1155	14.2575	14.2431	14.1034	14.1277	14.1877	14.1827	14.0283	14.1044	14.0595	67	24	336	24	54	497	6.67	8462	0.0030942	0.191553	0.0358658	0.00266706	0.09509	0.0158835	0.0592242	metabolic process	cytosol;mitochondrion	catalytic activity;nucleotide binding;protein binding	No_Value	Pf00171
A0A0G2JSJ4	Syt13	Synaptotagmin XIII OS=Rattus norvegicus GN=Syt13 PE=4 SV=1	9.40993	9.27299	9.24805	9.70028	9.34084	9.25501	9.56985	9.25541	9.29351	9.2217	9.30345	9.31727	9.2921	9.20314	9.15927	9.18361	9.20779	9.04218	9.40774	9.11722	9.16074	9.28879	9.17169	9.1374	9.11894	9.18878	9.21833	14	6	13	6	46.8	426	7.71	162	0.754309	0.839448	-0.0159614	0.645094	0.0337666	0.336876	0.0497281	cell organization and biogenesis;regulation of biological process;transport	membrane	metal ion binding;protein binding	synapse;synaptic signalling;neurotransmitter transport	Pf00168
A0A0G2JSJ6	Slc18a2	Solute carrier family 18 (Vesicular monoamine), member 2, isoform CRA_a OS=Rattus norvegicus GN=Slc18a2 PE=1 SV=1	9.39016	9.37117	9.50396	9.29011	9.37266	9.34421	9.32367	9.32232	9.40616	9.34909	9.39177	9.51401	9.34119	9.59433	9.59244	9.51519	9.61856	9.5271	9.58789	9.62674	9.53864	9.64716	9.75985	9.65577	9.62535	9.67264	9.57378	9	4	14	4	55.6	515	6.23	362	0.866744	0.935202	0.00569767	0.647423	-0.0271023	0.63866	-0.0327999	regulation of biological process;response to stimulus;transport	cytoplasm;membrane	protein binding;transporter activity	synapse;neurotransmitter transport;behavior	Pf00083, Pf01306, Pf07690, Pf13347
A0A0G2JSJ8	Fuca1	Fucosidase, alpha-L-1, tissue, isoform CRA_a OS=Rattus norvegicus GN=Fuca1 PE=1 SV=1	11.1136	11.1135	11.1023	11.327	11.3553	11.3519	11.3935	11.1605	11.3272	11.311	11.2771	11.3681	11.1736	11.1817	11.1652	11.3085	11.272	11.3399	11.2967	11.5173	11.345	11.486	11.4287	11.4527	11.1806	11.3162	11.2563	26	10	56	10	53.4	462	6.24	793	0.000114289	0.80744	-0.0101192	0.00011171	0.167844	0.00061881	0.177964	metabolic process	vacuole	catalytic activity	No_Value	Pf01120
A0A0G2JSK5	Itgb1	Integrin beta OS=Rattus norvegicus GN=Itgb1 PE=1 SV=1	13.6614	13.5619	13.4904	13.599	13.6039	13.6286	13.6167	13.5436	13.567	13.5329	13.6273	13.7288	13.5295	13.6713	13.5969	13.6238	13.6227	13.6522	13.8216	13.6313	13.5918	13.6749	13.6688	13.5824	13.5892	13.5588	13.5508	41	26	199	26	88.3	798	6.01	3849	0.142572	0.432277	0.025825	0.0564909	0.0627242	0.228018	0.0368992	cell communication;cell differentiation;cell growth;cell organization and biogenesis;cellular component movement;cellular homeostasis;metabolic process;regulation of biological process;response to stimulus;transport	cell surface;cytoplasm;endosome;membrane	metal ion binding;protein binding;receptor activity	synapse;neurogenesis;learning or memory;behavior	Pf00362, Pf07965, Pf08725
A0A0G2JSL0	LOC100360846	Proteasome subunit beta type OS=Rattus norvegicus GN=LOC100360846 PE=3 SV=1	12.8148	12.8185	12.8532	12.8749	12.8443	12.8387	12.8139	12.8145	12.7799	12.7819	12.7706	12.7851	12.8987	12.7711	12.8598	12.7966	12.817	12.8178	12.8064	12.7719	12.7551	12.8458	12.8098	12.7938	12.7937	12.8299	12.8511	49	8	144	8	25.3	238	5	3606	0.13578	0.347971	0.0141715	0.306825	-0.0186785	0.0465314	-0.0328499	metabolic process	cytoplasm;nucleus;proteasome	catalytic activity	No_Value	Pf00227
A0A0G2JSL2	Trappc4	RCG58353, isoform CRA_e OS=Rattus norvegicus GN=Trappc4 PE=1 SV=1	13.1251	13.0629	13.0708	13.1352	13.0512	13.0586	13.0825	13.0025	13.0503	13.0811	13.1074	13.1026	13.14	13.0994	13.0874	13.0318	13.0746	13.0648	13.0967	13.0739	13.1165	13.1119	13.0839	12.9856	13.1234	13.137	13.1325	65	15	112	15	24.4	219	6.21	2334	0.0648885	0.579244	0.0106198	0.053442	-0.030562	0.0396546	-0.0411818	cell organization and biogenesis;regulation of biological process;transport	endoplasmic reticulum;Golgi	No_Value	synapse;neurogenesis	Pf04099, Pf04628
A0A0G2JSL4	Tsc2	Tuberin OS=Rattus norvegicus GN=Tsc2 PE=1 SV=1	13.0835	13.044	13.0618	13.1672	13.0629	13.0534	13.1065	13.0384	13.0619	13.0201	13.0707	13.1042	13.1027	13.0933	13.1246	13.1418	13.0915	13.0723	13.184	13.1253	13.0877	13.1072	13.1191	13.1062	13.1191	13.1244	13.1411	30	42	173	42	201.1	1809	7.18	3572	0.316328	0.174218	0.0279618	0.599128	0.0101899	0.279396	-0.0177719	cell death;cell organization and biogenesis;regulation of biological process;response to stimulus;transport	cytoplasm;cytoskeleton;cytosol;Golgi;membrane;nucleus;vacuole	enzyme regulator activity;protein binding	neurogenesis;behavior	Pf02145, Pf03542, Pf11864
A0A0G2JSM0	Dnajc2	DnaJ (Hsp40) homolog, subfamily C, member 2 OS=Rattus norvegicus GN=Dnajc2 PE=1 SV=1	7.75861	7.64428	7.78241	7.6585	7.73092	7.66303	7.68343	7.78159	7.72042	8.29677	7.73605	7.71976	7.93733	7.78997	7.80026	7.88973	7.87554	7.5994	7.70718	7.95989	7.87827	7.91204	7.84628	7.9337	7.76609	7.85311	7.91741	5	3	4	3	71.8	621	8.85	28	0.547365	0.348557	-0.074176	0.549023	-0.0318881	0.557418	0.0422879	cell organization and biogenesis;metabolic process;regulation of biological process	cytoplasm;cytosol;membrane;nucleus	DNA binding;protein binding;RNA binding	No_Value	Pf00226, Pf00249
A0A0G2JSM4	Bet1l	BET1-like protein OS=Rattus norvegicus GN=Bet1l PE=1 SV=1	10.2217	10.5234	10.4075	10.085	10.544	10.4869	10.2621	10.3848	10.4616	10.2178	10.0741	10.2148	10.1988	10.4721	10.3368	10.4907	10.4223	10.5113	10.3437	10.4389	10.5153	10.1326	10.3803	10.4061	10.4244	10.3482	10.4708	47	4	24	4	12.4	111	8.82	325	0.0736334	0.0401261	0.144901	0.435063	0.0482767	0.116445	-0.0966245	cell organization and biogenesis;regulation of biological process;transport	cytosol;endosome;Golgi;membrane	protein binding	No_Value	Pf05739
A0A0G2JSM7	Add1	Adducin 1 (Alpha), isoform CRA_b OS=Rattus norvegicus GN=Add1 PE=1 SV=1	15.5916	15.5382	15.4609	15.4343	15.4042	15.4938	15.5244	15.4728	15.4827	15.5469	15.557	15.4932	15.4913	15.5532	15.4312	15.477	15.4678	15.4625	15.4418	15.4099	15.4816	15.4084	15.4573	15.4623	15.5446	15.4205	15.4321	65	43	918	1	80.3	735	6.15	20898	0.150326	0.0717494	-0.0368953	0.0904044	-0.0433925	0.807806	-0.00649717	cell differentiation;cell organization and biogenesis;cellular homeostasis;metabolic process;regulation of biological process;response to stimulus;transport	cytoplasm;cytoskeleton;membrane;nucleus	protein binding;RNA binding;structural molecule activity	synapse	Pf00596
A0A0G2JSM8	Cdc42	Cell division control protein 42 homolog OS=Rattus norvegicus GN=Cdc42 PE=1 SV=1	12.0105	12.2062	12.0575	11.8521	12.1277	12.0518	12.018	12.2504	12.0561	11.9966	12.0186	12.0289	12.0869	12.1309	12.0612	12.1376	12.1296	12.1839	12.0156	12.0408	12.0537	11.9271	11.9925	12.0224	12.1791	12.0246	12.1003	64	10	320	2	21.3	191	6.04	7601	0.335137	0.485115	0.0313746	0.467956	-0.029375	0.120588	-0.0607496	cell communication;cell differentiation;cell division;cell organization and biogenesis;cellular component movement;metabolic process;regulation of biological process;response to stimulus;transport	cytoplasm;cytosol;membrane;vacuole	catalytic activity;nucleotide binding;protein binding	synapse;synaptic organization;neurogenesis	Pf00025, Pf00071, Pf08477
A0A0G2JSN5	Kcnd3	Potassium voltage-gated channel subfamily D member 3 OS=Rattus norvegicus GN=Kcnd3 PE=1 SV=1	12.3159	12.4439	12.4164	12.2105	12.3969	12.3915	12.3859	12.5039	12.4017	12.4121	12.4459	12.6054	12.4255	12.5695	12.4857	12.5092	12.5309	12.4598	12.4978	12.4302	12.4528	12.3875	12.4073	12.4217	12.5188	12.4	12.4557	30	16	124	14	73.4	655	8.25	2284	0.90549	0.801375	-0.0101913	0.679766	-0.0168765	0.846652	-0.00668526	cell organization and biogenesis;regulation of biological process;response to stimulus;transport	membrane	metal ion binding;protein binding;transporter activity	No_Value	Pf00520, Pf02214, Pf07885, Pf08016, Pf11601, Pf11879
A0A0G2JSQ0	Ppp2r2d	Serine/threonine-protein phosphatase 2A 55 kDa regulatory subunit B OS=Rattus norvegicus GN=Ppp2r2d PE=1 SV=1	10.4794	10.4673	10.5391	10.4885	10.424	10.3794	10.3486	10.492	10.3781	10.5611	10.5576	10.5706	10.6419	10.5586	10.55	10.5522	10.5333	10.5522	10.5433	10.6224	10.5587	10.561	10.6423	10.6136	10.5669	10.5711	10.6595	42	19	167	7	51.9	453	6.49	3083	0.512439	0.853223	-0.00787046	0.215908	-0.0422013	0.402342	-0.0343308	cell division;metabolic process;regulation of biological process	cytosol	catalytic activity;enzyme regulator activity;protein binding	No_Value	No_Value
A0A0G2JSQ9	Pelp1	Proline-, glutamic acid- and leucine-rich protein 1 OS=Rattus norvegicus GN=Pelp1 PE=1 SV=1	8.59555	8.54422	8.47673	8.84517	8.54288	8.56687	8.69612	8.35044	8.43426	8.53192	8.59856	8.56027	8.54356	8.6788	8.66978	8.5916	8.45598	8.54213	8.61278	8.74897	8.72703	8.74288	8.74849	8.69357	8.62585	8.79189	8.80031	3	3	7	3	124.1	1177	4.4	132	0.770814	0.626898	0.0307668	0.853464	-0.0103641	0.499524	-0.0411309	response to stimulus	nucleus	No_Value	No_Value	Pf08166, Pf08167
A0A0G2JSR0	Vdac3	Voltage-dependent anion-selective channel protein 3 OS=Rattus norvegicus GN=Vdac3 PE=1 SV=1	8.4615	8.46517	8.42725	8.43082	8.68436	8.54854	8.59264	8.40155	8.53251	8.45512	8.61768	8.64666	8.34841	8.54687	8.50108	8.52566	8.52741	8.81359	8.56195	8.63907	8.68015	8.8579	8.64336	8.57105	8.37812	8.55261	8.52998	70	21	943	1	30.8	283	8.59	22908	0.0270875	0.860183	0.0103409	0.0106973	0.133396	0.0285971	0.123055	cell communication;defense response;regulation of biological process;response to stimulus;transport	endoplasmic reticulum;membrane;mitochondrion;nucleus	nucleotide binding;transporter activity	synapse;synaptic signalling;learning or memory;behavior	Pf01459
A0A0G2JSR2	Syt3	Synaptotagmin III, isoform CRA_a OS=Rattus norvegicus GN=Syt3 PE=4 SV=1	13.8195	13.7651	13.7835	13.7997	13.7067	13.7864	13.8205	13.6988	13.7869	13.7978	13.8725	13.8965	13.8087	13.7863	13.833	13.8125	13.7342	13.7029	13.8017	13.7211	13.7738	13.8223	13.7443	13.7173	13.8538	13.7952	13.7951	50	24	235	23	63.3	588	6.62	4969	0.144098	0.205595	-0.0353119	0.0216793	-0.0445801	0.707454	-0.00926823	cell differentiation;regulation of biological process;response to stimulus;transport	endosome;membrane	metal ion binding;protein binding	synapse;synaptic signalling;neurogenesis;neurotransmitter transport	Pf00168
A0A0G2JSR4	Stat5b	Signal transducer and activator of transcription OS=Rattus norvegicus GN=Stat5b PE=1 SV=1	9.70676	9.78958	9.82306	9.8016	9.89399	9.76036	9.88399	9.71207	9.78732	9.68588	9.58644	9.86312	9.79697	9.78425	9.83218	9.98047	9.88869	9.74949	9.96576	9.82053	9.81992	9.95472	9.81536	9.87607	9.81351	9.82431	9.90154	15	11	39	10	90	786	6.05	291	0.358567	0.248128	0.0573131	0.188213	0.0454051	0.783273	-0.011908	cell differentiation;cellular component movement;defense response;metabolic process;regulation of biological process;response to stimulus;transport	cytoplasm;cytosol;nucleus	DNA binding;protein binding;signal transducer activity	No_Value	Pf00017, Pf01017, Pf02864, Pf02865
A0A0G2JSR6	Gng7	Guanine nucleotide-binding protein subunit gamma OS=Rattus norvegicus GN=Gng7 PE=3 SV=1	12.6515	12.514	12.5354	12.5705	12.4687	12.5799	12.6456	12.4873	12.5341	12.4176	12.4365	12.5724	12.3983	12.9093	12.9393	12.4128	13.0227	12.6463	12.564	12.4483	12.5295	12.6743	12.6284	12.5966	12.8125	12.4621	12.6504	67	5	135	5	7.7	69	8.51	2910	0.434995	0.688356	0.0277748	0.442341	-0.0700147	0.201953	-0.0977896	defense response;regulation of biological process;response to stimulus	membrane	signal transducer activity	behavior	Pf00631
A0A0G2JSR7	Matr3	Matrin-3 OS=Rattus norvegicus GN=Matr3 PE=1 SV=1	14.4717	14.2912	14.1972	14.2203	14.1684	14.3615	14.3288	14.4466	14.3604	14.2069	14.4005	14.6885	14.3132	14.7324	14.4528	14.2822	14.1514	14.2818	14.2582	14.3708	14.3363	14.3912	14.2617	14.2577	14.2487	14.211	14.2064	43	36	340	36	94.4	845	6.25	5756	0.288529	0.0852546	-0.101296	0.257361	-0.0770922	0.753129	0.0242035	regulation of biological process	cytoplasm;membrane;nucleus	metal ion binding;protein binding;RNA binding	No_Value	Pf00076, Pf13893, Pf14259
A0A0G2JSR9	Sdf4	45 kDa calcium-binding protein OS=Rattus norvegicus GN=Sdf4 PE=1 SV=1	10.8166	10.8616	10.9777	10.7042	10.9825	11.0147	10.934	10.9114	10.9682	10.8617	10.8437	10.9605	10.7998	11.0758	10.9687	11.05	11.0393	10.9987	11.0686	11.0717	11.1307	10.9974	11.052	11.0579	10.9908	11.0764	11.0088	32	9	51	9	44.3	382	5.17	865	0.454658	0.289819	0.0526121	0.328604	0.053777	0.978631	0.00116486	cell differentiation;response to stimulus;transport	cytoplasm;endosome;Golgi;membrane;organelle lumen	metal ion binding;protein binding	No_Value	Pf13499
A0A0G2JSS1	Ilkap	Integrin-linked kinase-associated serine/threonine phosphatase 2C OS=Rattus norvegicus GN=Ilkap PE=1 SV=1	10.1148	10.1599	10.0964	10.3815	10.216	10.3498	10.2516	10.0497	10.1312	10.1436	10.2305	10.3451	10.1402	10.2602	10.1548	10.2846	10.1169	10.2275	10.2071	10.2488	10.2168	10.2402	10.2966	10.2159	10.1606	10.2412	10.171	22	9	28	9	42.7	392	7.09	293	0.0869967	0.354199	0.0383007	0.0207494	0.083338	0.220185	0.0450373	metabolic process;regulation of biological process;response to stimulus	cytoplasm	catalytic activity;metal ion binding	No_Value	Pf00481
A0A0G2JSS8	Prdx5	Peroxiredoxin 5, isoform CRA_c OS=Rattus norvegicus GN=Prdx5 PE=1 SV=1	15.1584	15.0962	15.0776	15.151	15.0601	15.0205	15.0464	15.0245	15.1082	15.1229	15.0486	14.9119	15.0288	14.9158	14.9543	15.0607	14.9927	15.0731	15.0872	15.1514	15.0389	15.1094	15.0847	15.1752	15.0606	15.0861	15.0765	69	17	504	17	22.2	213	8.66	15337	0.777701	0.990188	0.000385178	0.521093	0.0201249	0.583446	0.0197397	cell death;cellular homeostasis;metabolic process;regulation of biological process;response to stimulus	cytoplasm;cytosol;mitochondrion;nucleus;organelle lumen	antioxidant activity;catalytic activity;DNA binding;enzyme regulator activity;protein binding	No_Value	Pf00578, Pf08534
A0A0G2JSS9	Atl3	Atlastin-3 OS=Rattus norvegicus GN=Atl3 PE=1 SV=1	11.1038	11.1164	11.1013	11.2058	11.1558	11.1552	11.1503	11.1048	11.2274	11.1197	11.1184	11.1181	11.1194	11.1227	11.1036	11.1403	11.1498	11.0868	11.2252	11.092	11.1688	11.1633	11.0444	11.1007	11.1309	11.0924	11.1267	28	12	72	11	60.2	536	5.55	1527	0.115842	0.269318	0.0258408	0.0302479	0.0402682	0.425564	0.0144274	cell organization and biogenesis;regulation of biological process;transport	endoplasmic reticulum;membrane	catalytic activity;nucleotide binding;protein binding	No_Value	Pf02263
A0A0G2JSU4	Ndrg2	N-myc downstream regulated gene 2, isoform CRA_b OS=Rattus norvegicus GN=Ndrg2 PE=1 SV=1	10.4798	10.2691	10.0914	10.8806	10.2615	10.3275	10.5691	10.2841	10.4174	10.4696	10.4829	10.5172	10.5134	9.98773	10.2148	10.3755	10.1031	10.3294	10.2543	10.7142	10.2258	10.6788	10.5748	10.737	10.3118	10.3778	10.3842	71	15	794	1	39.2	357	5.49	18667	0.0513685	0.164506	-0.139876	0.370721	0.0935419	0.00612558	0.233418	cell differentiation;regulation of biological process;response to stimulus	cytoplasm;Golgi;nucleus	No_Value	No_Value	Pf00561, Pf03096, Pf12697
A0A0G2JSU7	Mef2d	Myocyte enhancer factor 2D OS=Rattus norvegicus GN=Mef2d PE=1 SV=1	5.80632	5.93631	5.85969	5.51567	5.87587	5.91672	6.07041	5.90169	5.94368	5.87544	5.83954	6.1195	5.78314	6.14367	5.99815	5.93278	5.87434	5.87786	5.92904	5.95081	6.00435	6.06478	5.91831	6.09433	5.92713	5.90257	6.12279	9	4	8	3	54.2	507	8.59	143	0.216902	0.0932316	-0.105582	0.306143	-0.0669255	0.4933	0.0386563	cell death;cell differentiation;metabolic process;regulation of biological process	cytoplasm;nucleus	DNA binding;protein binding	No_Value	Pf00319, Pf12347
A0A0G2JSV0	Ndrg2	N-myc downstream regulated gene 2, isoform CRA_a OS=Rattus norvegicus GN=Ndrg2 PE=1 SV=1	15.0288	15.132	15.0488	15.2001	15.1768	15.1051	15.1741	15.2344	15.1282	15.1424	15.1358	15.1075	15.1219	15.0605	15.0808	15.109	15.1421	15.1178	15.1235	15.1436	15.1085	15.09	15.1464	15.1415	15.0655	15.0498	15.0911	72	16	766	2	40.7	371	5.3	18147	0.000857494	0.648223	-0.00821548	0.00152288	0.0607988	0.00149327	0.0690142	cell differentiation;regulation of biological process;response to stimulus	cytoplasm;Golgi;nucleus	No_Value	No_Value	Pf00561, Pf03096, Pf12697
A0A0G2JSV2	Cbr1	Carbonyl reductase [NADPH] 1 OS=Rattus norvegicus GN=Cbr1 PE=1 SV=1	6.17364	5.81924	5.95264	6.38006	6.00999	6.21699	6.1123	6.01429	5.83636	6.05885	6.30166	6.23487	6.08946	5.99258	5.92202	5.87405	5.88561	5.72938	6.15241	5.96613	6.20203	6.4312	6.00751	6.13167	6.07825	5.99341	6.04885	75	19	256	1	30.6	277	7.77	5630	0.334731	0.395608	-0.0791181	0.626173	0.0385084	0.109905	0.117626	cell differentiation;metabolic process;response to stimulus	cytoplasm;membrane;nucleus	catalytic activity;protein binding	No_Value	Pf00106, Pf01370, Pf08659, Pf13561
A0A0G2JSV3	LOC314140	Ribose-phosphate pyrophosphokinase I -like OS=Rattus norvegicus GN=LOC314140 PE=1 SV=1	13.532	13.5843	13.465	13.5642	13.52	13.5101	13.4999	13.601	13.3684	13.4379	13.4204	13.4256	13.5528	13.4752	13.4687	13.5107	13.4738	13.5718	13.574	13.5465	13.4155	13.5175	13.4811	13.5407	13.5954	13.5459	13.5307	67	21	305	1	34.8	318	6.98	7568	0.155002	0.157697	0.0437966	0.770733	-0.0070254	0.0992588	-0.050822	metabolic process	No_Value	catalytic activity;metal ion binding;nucleotide binding;protein binding	No_Value	Pf00156, Pf13793, Pf14572
A0A0G2JSV6	Hba-a2	Globin c2 OS=Rattus norvegicus GN=Hba-a2 PE=1 SV=1	15.672	15.1907	15.2713	15.5587	15.4593	15.3272	15.5986	15.2381	15.5495	15.5462	15.6199	15.576	15.4115	15.3682	15.2221	15.2663	15.4727	15.4164	15.3761	15.4461	15.3691	15.647	15.4496	15.2444	15.3221	15.2136	15.2332	92	13	850	2	15.3	142	8.31	16494	0.0380964	0.169275	-0.0863764	0.155794	0.0874814	0.0283187	0.173858	cell organization and biogenesis;metabolic process;regulation of biological process;response to stimulus;transport	membrane	antioxidant activity;catalytic activity;metal ion binding;protein binding;transporter activity	No_Value	Pf00042
A0A0G2JSW0	Myl12b	Myosin regulatory light chain 12B OS=Rattus norvegicus GN=Myl12b PE=4 SV=1	13.9482	14.0478	14.051	13.7447	14.0561	14.0496	13.9224	14.0798	14.0744	13.7989	13.7959	14.0169	13.9185	14.1398	14.0824	14.1212	14.1408	14.1451	14.0189	14.0065	14.0698	13.8989	13.9585	13.9632	14.069	13.9828	14.0252	84	14	258	3	19.8	172	4.84	4835	0.115808	0.0981247	0.0937739	0.837195	0.00977135	0.0637306	-0.0840026	regulation of biological process	No_Value	metal ion binding;protein binding	No_Value	Pf00036, Pf13202, Pf13405, Pf13833
A0A0G2JSW1	Ormdl3	ORM1-like protein 3 OS=Rattus norvegicus GN=Ormdl3 PE=4 SV=1	9.97475	9.97395	10.029	9.95265	10.0103	10.0352	9.97825	9.90806	10.0454	9.92953	9.80878	9.97591	10.0207	9.99806	10.0278	10.0528	10.0364	9.95278	10.0766	9.80947	10.1127	9.98286	9.91637	9.73519	10.0498	9.89391	10.1721	21	3	20	3	20.2	180	10.05	371	0.0571035	0.0718578	0.0842848	0.776405	-0.0112545	0.0318196	-0.0955393	cellular homeostasis;metabolic process;regulation of biological process	endoplasmic reticulum;membrane	No_Value	No_Value	Pf04061
A0A0G2JSZ1	Rab31	Ras-related protein Rab-31 OS=Rattus norvegicus GN=Rab31 PE=4 SV=1	12.9542	12.8707	12.8147	12.8995	12.7609	12.77	12.7917	12.6872	12.6906	12.8378	12.8536	12.8551	12.87	12.8593	12.7968	12.7892	12.7758	12.7168	12.7895	12.8345	12.8073	12.7718	12.8782	12.7643	12.8619	12.8473	12.8351	62	12	109	10	21.5	195	7.12	2475	0.0363473	0.960535	0.00146156	0.0134278	-0.0629545	0.0366492	-0.064416	cell organization and biogenesis;metabolic process;regulation of biological process;response to stimulus;transport	endosome;membrane	catalytic activity;nucleotide binding;protein binding	No_Value	Pf00009, Pf00025, Pf00071, Pf04670, Pf08477
A0A0G2JSZ5	Pdia6	Protein disulfide-isomerase A6 OS=Rattus norvegicus GN=Pdia6 PE=1 SV=1	14.541	14.5846	14.4432	14.6788	14.6301	14.647	14.5868	14.5734	14.6249	14.5398	14.4735	14.517	14.4256	14.5895	14.5195	14.5198	14.5502	14.6222	14.5372	14.5862	14.5728	14.6987	14.5957	14.6216	14.5087	14.5078	14.486	60	22	403	22	48.7	445	5.19	11929	0.014682	0.666017	0.0125255	0.00599063	0.0820425	0.0290028	0.069517	cellular homeostasis;metabolic process;regulation of biological process;response to stimulus;transport	cytosol;endoplasmic reticulum;membrane;organelle lumen	catalytic activity;metal ion binding;protein binding	No_Value	Pf00085, Pf13098, Pf13848, Pf13899, Pf13905
A0A0G2JSZ9	Ccs	Copper chaperone for superoxide dismutase OS=Rattus norvegicus GN=Ccs PE=1 SV=1	11.3684	11.347	11.4975	11.4466	11.2909	11.3528	11.3015	11.359	11.3241	11.2738	11.2708	11.3402	11.3624	11.3945	11.3752	11.4598	11.4837	11.283	11.4921	11.3811	11.3767	11.3919	11.3619	11.3845	11.4161	11.3831	11.4393	41	10	51	10	28.9	274	6.21	767	0.0487313	0.0613414	0.0621119	0.952079	-0.00187238	0.00913793	-0.0639842	metabolic process;regulation of biological process;response to stimulus;transport	cytoplasm;nucleus	antioxidant activity;catalytic activity;enzyme regulator activity;metal ion binding;protein binding	No_Value	Pf00080, Pf00403
A0A0G2JT06	Gps1	COP9 signalosome complex subunit 1 OS=Rattus norvegicus GN=Gps1 PE=1 SV=1	13.5718	13.5919	13.5952	13.7263	13.5787	13.5866	13.5811	13.6465	13.5127	13.5595	13.5743	13.5552	13.6237	13.5545	13.6014	13.6255	13.5828	13.5624	13.6152	13.5871	13.5399	13.6109	13.5648	13.59	13.5889	13.5873	13.6096	41	23	219	23	58.8	526	6.74	3967	0.462517	0.302858	0.0232828	0.649712	0.00892353	0.330917	-0.0143593	metabolic process	cytoplasm	protein binding	No_Value	Pf01399, Pf10602
A0A0G2JT23	Nrbp2	Nuclear receptor-binding protein 2 OS=Rattus norvegicus GN=Nrbp2 PE=1 SV=1	12.1383	12.1211	12.2276	12.1817	12.1183	12.0723	12.166	12.1477	12.1137	12.117	12.0842	12.1459	12.2972	12.1824	12.2447	12.1829	12.113	12.1075	12.1254	12.1852	12.1322	12.1203	12.1361	12.095	12.2372	12.2147	12.2554	48	19	97	19	57.3	499	6.35	1502	0.000322221	0.526814	0.0102871	0.00439517	-0.0777874	0.00132909	-0.0880745	cell differentiation;metabolic process;regulation of biological process;response to stimulus;transport	cytoplasm;cytosol	catalytic activity;nucleotide binding	neurogenesis	Pf00069, Pf07714
A0A0G2JT26	Strip2	Striatin interacting protein 2 OS=Rattus norvegicus GN=Strip2 PE=1 SV=1	7.85509	7.96415	8.02036	7.74274	8.00697	7.88668	8.01628	8.17857	8.12448	8.36441	8.27359	8.27945	8.32077	8.14176	8.37051	8.39501	8.32068	8.2408	8.301	8.35577	8.21124	8.43155	8.1814	8.51816	8.54554	8.23607	8.35808	17	11	44	6	96	841	5.62	495	0.585329	0.295094	-0.100777	0.719255	-0.0390495	0.508828	0.0617274	cell organization and biogenesis;cellular component movement;regulation of biological process	cytoplasm;cytosol	No_Value	No_Value	Pf07923, Pf11882
A0A0G2JT50	Gas7	Growth arrest-specific protein 7 OS=Rattus norvegicus GN=Gas7 PE=4 SV=1	13.0544	13.0357	13.0353	12.9169	13.0453	12.9679	13.006	13.1088	13.0302	13.0755	12.9544	13.0112	13.027	13.0713	13.0317	13.023	13.0201	13.0275	13.133	13.0679	13.0412	13.0995	13.0429	13.0983	13.0661	13.0416	13.0692	44	18	168	17	48.4	423	8	3650	0.566422	0.453201	-0.0204684	0.339531	-0.021076	0.974265	-0.000607597	cell differentiation;cell organization and biogenesis;regulation of biological process	cytoplasm	protein binding	neurogenesis	Pf00397, Pf00611, Pf04012, Pf10186
A0A0G2JT62	Ptprf	Receptor-type tyrosine-protein phosphatase F OS=Rattus norvegicus GN=Ptprf PE=1 SV=1	11.7178	11.771	11.7455	11.6762	11.7191	11.6842	11.8091	11.741	11.7906	11.687	11.7357	11.7744	11.6593	11.739	11.6376	11.7443	11.7271	11.7395	11.7373	11.7334	11.7456	11.7291	11.7652	11.7634	11.8117	11.7187	11.7962	31	42	251	3	212	1904	6.7	7049	0.27469	0.0481187	-0.0320912	0.644904	-0.0100001	0.349559	0.0220911	cell organization and biogenesis;cellular component movement;metabolic process;regulation of biological process;response to stimulus	membrane	catalytic activity;protein binding	neurogenesis	Pf00041, Pf00047, Pf00102, Pf07679, Pf09294, Pf13895, Pf13927, Pf14566
A0A0G2JT63	Cyfip2	Cytoplasmic FMR1-interacting protein 2 OS=Rattus norvegicus GN=Cyfip2 PE=4 SV=1	15.2796	15.354	15.3756	15.1322	15.3511	15.3276	15.39	15.3887	15.3691	15.2768	15.3103	15.3217	15.354	15.4621	15.5142	15.3549	15.4172	15.3015	15.3834	15.2966	15.3884	15.3202	15.318	15.2132	15.4451	15.3748	15.3671	66	63	1081	43	112	967	7.43	21177	0.0927757	0.884515	0.0049697	0.0994706	-0.0637523	0.0364488	-0.068722	cell death;cell growth;cell organization and biogenesis;metabolic process;regulation of biological process	cytoplasm;membrane	No_Value	synapse;neurogenesis	Pf05994
A0A0G2JT78	Rab6b	RAB6B, member RAS oncogene family OS=Rattus norvegicus GN=Rab6b PE=4 SV=1	13.5264	13.4938	13.5698	13.4157	13.4443	13.4502	13.4135	13.532	13.4743	13.4787	13.4596	13.4397	13.5414	13.5395	13.5158	13.5271	13.4929	13.4961	13.5443	13.5295	13.4979	13.433	13.5013	13.4559	13.5848	13.5048	13.5671	70	15	487	7	23.4	208	5.53	12489	0.00125366	0.234856	0.0233408	0.0145414	-0.0494881	0.000328767	-0.0728288	regulation of biological process;response to stimulus;transport	cytosol;Golgi	catalytic activity;nucleotide binding;protein binding	No_Value	Pf00025, Pf00071, Pf02421, Pf04670, Pf08477
A0A0G2JT93	Ctnnb1	Catenin (Cadherin associated protein), beta 1, isoform CRA_a OS=Rattus norvegicus GN=Ctnnb1 PE=1 SV=1	15.3255	15.2441	15.2486	15.1356	15.1499	15.1672	15.2794	15.1897	15.2379	15.2112	15.2341	15.2627	15.2071	15.2889	15.2942	15.1412	15.1666	15.1284	15.19	15.0891	15.1798	15.1585	15.1636	15.0798	15.2737	15.1827	15.1952	73	45	865	38	85.4	781	5.86	22585	0.000817633	0.0431977	-0.0521161	0.000135963	-0.101352	0.0802082	-0.049236	cell communication;cell differentiation;cell growth;cell organization and biogenesis;cell proliferation;cellular component movement;metabolic process;regulation of biological process;response to stimulus;transport	cytoplasm;cytosol;membrane;nucleus	DNA binding;protein binding;signal transducer activity	synapse;synaptic signalling;synaptic organization;neurogenesis	Pf00514
A0A0G2JTA0	Faf2	FAS-associated factor 2 OS=Rattus norvegicus GN=Faf2 PE=1 SV=1	13.3597	13.4097	13.4189	13.3501	13.4727	13.4601	13.3903	13.3979	13.4933	13.4635	13.4238	13.506	13.4265	13.4647	13.4418	13.486	13.4859	13.5269	13.4474	13.4392	13.5091	13.4933	13.4577	13.4787	13.4706	13.4551	13.4862	58	18	206	18	52.4	445	5.47	5716	0.425897	0.720909	0.00807709	0.223138	0.0271148	0.335151	0.0190377	cell organization and biogenesis;metabolic process;regulation of biological process;response to stimulus;transport	endoplasmic reticulum	enzyme regulator activity;protein binding	No_Value	Pf00627, Pf00789, Pf14555
A0A0G2JTA1	Ppp2r5e	Serine/threonine-protein phosphatase 2A 56 kDa regulatory subunit OS=Rattus norvegicus GN=Ppp2r5e PE=1 SV=1	14.2267	14.2207	14.2404	14.1446	14.1621	14.1388	14.1711	14.2188	14.1367	14.1682	14.1661	14.1897	14.2231	14.2124	14.2215	14.1431	14.1837	14.1348	14.2117	14.1678	14.1672	14.1148	14.1226	14.1262	14.254	14.2467	14.2266	39	23	300	19	54.7	467	6.95	5646	3.01584e-06	0.761911	0.00438966	7.97528e-06	-0.0687191	0.000130644	-0.0731088	regulation of biological process;response to stimulus	cytosol	enzyme regulator activity	No_Value	Pf01603
A0A0G2JTA7	Rasal2	RAS protein activator-like 2 OS=Rattus norvegicus GN=Rasal2 PE=1 SV=1	13.731	13.7366	13.7514	13.586	13.6121	13.6195	13.7125	13.6894	13.6454	13.6517	13.7038	13.7649	13.7167	13.7488	13.7608	13.6917	13.6474	13.5676	13.6	13.6236	13.6393	13.656	13.6488	13.6817	13.7314	13.7002	13.6565	41	52	308	43	143.6	1279	7.55	4878	9.57884e-06	0.00282507	-0.0630077	7.82417e-06	-0.10514	0.0242801	-0.0421328	regulation of biological process;response to stimulus	cytoplasm	enzyme regulator activity;protein binding	No_Value	Pf00168, Pf00169, Pf00616, Pf12004
A0A0G2JTB5	Ablim2	Actin-binding LIM protein 2 OS=Rattus norvegicus GN=Ablim2 PE=1 SV=1	14.154	14.0476	14.084	14.1066	13.9797	14.0128	14.1349	13.9736	14.0805	14.2754	14.332	14.2013	14.1299	13.9987	14.0535	14.0069	13.9403	13.9463	13.9846	13.9593	13.9696	14.0093	13.9694	14.003	14.0066	13.988	13.9891	59	31	316	5	68.5	628	7.83	4796	0.0342668	0.0322746	-0.119239	0.0370193	-0.0605777	0.261094	0.058661	cell organization and biogenesis;metabolic process	cytoskeleton	metal ion binding;protein binding	No_Value	Pf00412
A0A0G2JTD8	Mark4	Microtubule affinity-regulating kinase 4 OS=Rattus norvegicus GN=Mark4 PE=4 SV=1	13.3006	13.2915	13.3193	13.3206	13.2533	13.2179	13.2873	13.2423	13.2908	13.2568	13.3016	13.3334	13.3375	13.3198	13.285	13.2798	13.2557	13.2751	13.2781	13.229	13.2506	13.2803	13.2778	13.2319	13.3294	13.2715	13.3063	41	25	165	24	75.4	688	9.79	3391	0.00877399	0.292948	-0.0157986	0.00296993	-0.0445379	0.0388959	-0.0287393	cell organization and biogenesis;metabolic process;regulation of biological process	cytoplasm;cytoskeleton	catalytic activity;nucleotide binding;protein binding	No_Value	Pf00069, Pf00627, Pf07714, Pf14531
A0A0G2JTF2	Dab2ip	Disabled homolog 2-interacting protein OS=Rattus norvegicus GN=Dab2ip PE=1 SV=1	12.0151	12.0206	12.049	11.8639	11.917	11.9396	11.9717	11.9564	11.9207	11.8839	11.9184	11.9731	11.985	11.9437	12.0093	11.9691	11.9852	11.8856	12.0433	11.9367	11.9504	11.9489	11.9189	11.9637	12.0038	12.0537	12.024	29	33	207	23	128	1161	7.11	2859	0.0011633	0.851985	0.00390614	0.00612142	-0.0681551	0.000201341	-0.0720612	cell organization and biogenesis;cellular component movement;metabolic process;regulation of biological process;response to stimulus	cytoplasm;membrane	enzyme regulator activity;protein binding	synaptic organization;neurogenesis	Pf00168, Pf00169, Pf00616, Pf12004
A0A0G2JTG7	Hnrnph1	Heterogeneous nuclear ribonucleoprotein H OS=Rattus norvegicus GN=Hnrnph1 PE=1 SV=1	13.2597	13.2472	13.1623	13.1705	13.2493	13.3272	13.2636	13.2976	13.284	13.0996	13.2287	13.3945	13.1417	13.4774	13.2392	13.2705	13.1502	13.2678	13.0729	13.254	13.1962	13.2132	13.1208	13.1995	13.1226	13.1364	13.1829	46	15	242	6	49.2	449	6.3	6656	0.923014	0.69491	-0.0158643	0.979123	-0.00119114	0.761174	0.0146731	metabolic process;regulation of biological process;response to stimulus	cytosol;membrane;nucleus;spliceosomal complex	protein binding;RNA binding	No_Value	Pf00076, Pf08080, Pf14259
A0A0G2JTJ9	Tfcp2	RCG50655 OS=Rattus norvegicus GN=Tfcp2 PE=1 SV=1	8.93115	8.91886	8.88922	8.92238	8.86322	8.81826	8.94756	8.91471	8.80824	8.57397	8.50883	8.8405	8.74106	8.77563	8.93866	8.92497	8.78138	8.92501	8.8651	8.9239	8.88632	9.00101	8.94471	9.02595	9.01753	8.9824	9.05877	11	4	20	3	56.9	501	5.41	392	0.447084	0.561512	0.0383388	0.34673	-0.0380836	0.297974	-0.0764224	metabolic process;regulation of biological process	cytosol;nucleus	DNA binding;protein binding	No_Value	Pf04516
A0A0G2JTK4	Ppp6r1	Protein phosphatase 6, regulatory subunit 1 OS=Rattus norvegicus GN=Ppp6r1 PE=1 SV=1	10.2201	10.2641	10.3319	10.2998	10.2467	10.185	10.2234	10.2916	10.2216	10.2319	10.2824	10.257	10.3372	10.3047	10.365	10.2775	10.2829	10.3075	10.2602	10.261	10.2015	10.2334	10.2739	10.3198	10.2622	10.2944	10.2541	16	11	36	11	97.7	886	4.65	492	0.153416	0.936745	-0.00145531	0.116294	-0.0346345	0.107515	-0.0331792	regulation of biological process	cytosol	protein binding	No_Value	Pf04499
A0A0G2JTL5	Pc	Pyruvate carboxylase, mitochondrial OS=Rattus norvegicus GN=Pc PE=1 SV=1	15.7862	15.7451	15.7587	15.8482	15.8767	15.8961	15.8476	15.7108	15.8271	15.9115	15.8405	15.7633	15.6452	15.6798	15.7228	15.8923	15.8677	15.8819	15.9215	15.9085	15.938	15.9392	15.9197	16.0069	15.7617	15.8936	15.7988	66	63	1103	63	139.9	1277	6.77	27128	0.00071911	0.380321	0.0293681	0.000276545	0.137681	0.0135543	0.108313	metabolic process;regulation of biological process	cytoplasm;membrane;mitochondrion;organelle lumen	catalytic activity;DNA binding;metal ion binding;nucleotide binding;protein binding	No_Value	Pf00289, Pf00364, Pf00682, Pf02222, Pf02436, Pf02785, Pf02786, Pf07478, Pf08443, Pf13535, Pf15632
A0A0G2JTM1	0	Uncharacterized protein OS=Rattus norvegicus PE=1 SV=1	11.1526	11.2827	11.2735	11.1796	11.2419	11.177	11.1822	11.2439	11.1727	11.1394	11.0503	11.188	11.1887	11.2984	11.2848	11.2992	11.2403	11.206	11.245	11.2329	11.268	11.1808	11.2285	11.2636	11.2976	11.3139	11.3263	24	17	80	16	80.2	706	5.96	882	0.0106677	0.0698594	0.048969	0.143972	-0.0364866	0.0089579	-0.0854556	cell organization and biogenesis	No_Value	protein binding	No_Value	Pf02181, Pf06367, Pf06371
A0A0G2JTM9	Dnajb14	DnaJ heat shock protein family (Hsp40) member B14 OS=Rattus norvegicus GN=Dnajb14 PE=4 SV=1	11.9626	11.9137	11.8779	12.0413	11.9101	12.0068	11.9029	11.8028	11.9188	11.8703	11.8686	12.0057	11.9101	11.9676	11.9567	11.9454	11.8837	11.9071	11.9881	12.025	11.9442	12.0537	11.9057	12.0018	11.9114	11.9608	11.981	34	13	77	13	42.1	377	8.65	1363	0.450866	0.290768	0.0357178	0.310871	0.023307	0.6777	-0.0124108	cell organization and biogenesis;metabolic process	endoplasmic reticulum;membrane	protein binding	No_Value	Pf00226, Pf09320
A0A0G2JTN3	Usp54	Inactive ubiquitin carboxyl-terminal hydrolase 54 OS=Rattus norvegicus GN=Usp54 PE=1 SV=1	9.45317	9.53398	9.52497	9.49415	9.53911	9.54448	9.7026	9.53444	9.48356	9.66939	9.53032	9.55453	9.44731	9.54411	9.61979	9.55955	9.3901	9.47049	9.52019	9.43919	9.59783	9.54896	9.44035	9.46216	9.56277	9.47863	9.57685	8	12	56	11	182.4	1645	7.42	499	0.483159	0.275954	-0.0412489	0.48416	-0.0207231	0.569067	0.0205257	metabolic process	No_Value	catalytic activity	No_Value	Pf00443, Pf13423
A0A0G2JTN4	Pfas	Phosphoribosylformylglycinamidine synthase-like OS=Rattus norvegicus GN=Pfas PE=1 SV=1	13.7398	13.8036	13.7948	13.9246	13.8598	13.8479	13.8015	13.8648	13.8494	13.8321	13.7776	13.8612	13.8109	13.7174	13.7223	13.8065	13.7932	13.8612	13.8397	13.8061	13.8404	13.7943	13.8629	13.7796	13.7652	13.8257	13.8037	50	44	279	44	144.3	1337	5.73	7403	0.00411778	0.349101	0.017341	0.00297469	0.0662305	0.0168071	0.0488895	metabolic process;response to stimulus	cytoplasm	catalytic activity	No_Value	Pf00586, Pf02769, Pf13507
A0A0G2JTR4	Abr	Active BCR-related OS=Rattus norvegicus GN=Abr PE=1 SV=1	15.3374	15.3305	15.3183	15.2637	15.3028	15.3229	15.3226	15.3444	15.2806	15.3306	15.3261	15.3122	15.3287	15.3489	15.3119	15.3011	15.315	15.2871	15.3092	15.3352	15.3013	15.2948	15.2856	15.3283	15.3433	15.3128	15.3232	67	53	693	48	95.6	842	6.48	13527	0.0411939	0.353482	-0.00963815	0.0107091	-0.0240891	0.115467	-0.0144509	cell organization and biogenesis;regulation of biological process;response to stimulus	cytosol;membrane	enzyme regulator activity;protein binding	No_Value	Pf00168, Pf00169, Pf00620, Pf00621
A0A0G2JTS9	Fbxo42	F-box protein 42 OS=Rattus norvegicus GN=Fbxo42 PE=4 SV=1	7.62055	7.8652	7.90503	7.78487	7.71248	7.68802	7.5484	7.70798	7.71437	7.70405	7.77674	7.86184	7.76786	7.71039	7.6563	7.90596	7.72818	7.75256	7.49516	7.7301	7.38326	7.62739	7.61302	7.58007	7.62064	7.51396	7.73139	8	4	12	4	77.7	717	7.69	323	0.882106	0.934209	0.00519318	0.729569	-0.0234133	0.597584	-0.0286065	No_Value	No_Value	protein binding	No_Value	Pf00646, Pf01344, Pf07646, Pf12937, Pf13415, Pf13418, Pf13854, Pf13964
A0A0G2JTT2	Picalm	Phosphatidylinositol binding clathrin assembly protein, isoform CRA_a OS=Rattus norvegicus GN=Picalm PE=1 SV=1	13.6541	13.6506	13.6638	13.6046	13.6295	13.6249	13.6615	13.6127	13.6256	13.6077	13.6178	13.6372	13.6548	13.6627	13.667	13.5753	13.6007	13.6253	13.6362	13.5772	13.5564	13.6594	13.5583	13.5713	13.7114	13.6689	13.6722	46	25	275	3	71	655	8.37	6414	0.000152071	0.384213	-0.0134779	5.97581e-05	-0.0639151	0.00243395	-0.0504373	cell organization and biogenesis;cell proliferation;metabolic process;regulation of biological process;response to stimulus;transport	cell surface;endosome;Golgi;membrane;nucleus	protein binding	synapse;neurogenesis;learning or memory;behavior	Pf01417, Pf07651
A0A0G2JTT4	Rab30	RAB30, member RAS oncogene family OS=Rattus norvegicus GN=Rab30 PE=1 SV=1	11.9537	12.0487	12.0193	12.006	12.0409	12.0091	12.0269	12.0196	12.0588	12.013	12.0292	12.0147	12.0633	12.074	12.1082	12.0396	12.0477	11.9501	12.0445	12.0096	12.0295	11.9745	12.0008	12.0001	12.0793	12.0243	11.9762	72	13	234	10	23	203	4.97	4790	0.372118	0.739956	0.00435321	0.352361	-0.0189158	0.232547	-0.023269	cell organization and biogenesis;regulation of biological process;response to stimulus	No_Value	catalytic activity;nucleotide binding	No_Value	Pf00025, Pf00071, Pf01926, Pf04670, Pf08477
A0A0G2JTT6	Herc1	HECT and RLD domain-containing E3 ubiquitin protein ligase family member 1 OS=Rattus norvegicus GN=Herc1 PE=1 SV=1	12.0347	12.0088	12.0569	12.1032	11.9885	12.0463	12.0616	11.9525	12.0418	12.0179	12.0612	12.121	12.1228	12.0329	12.0916	12.1016	12.0549	12.0315	12.0411	12.0519	12.0967	12.1093	12.0716	12.1429	12.1278	12.1529	12.1166	10	37	96	37	531.2	4852	6.04	1667	0.539077	0.761694	-0.0071143	0.247157	-0.0254624	0.484821	-0.0183481	cell differentiation;cell organization and biogenesis;metabolic process;regulation of biological process	No_Value	catalytic activity;protein binding	neurogenesis	Pf00400, Pf00415, Pf00622, Pf00632, Pf13540
A0A0G2JTV2	Cald1	Non-muscle caldesmon OS=Rattus norvegicus GN=Cald1 PE=1 SV=1	10.1053	10.0273	10.106	10.1322	10.0912	10.1162	10.3192	10.1359	10.2129	10.3448	10.3082	10.2782	10.1791	9.98447	10.0881	10.1719	10.0098	9.90516	10.063	10.0763	10.1033	10.047	10.0282	9.9887	10.1949	9.91011	10.0301	19	9	29	9	72.2	636	6.71	395	0.0491115	0.0576829	-0.110429	0.90467	0.00487147	0.0556816	0.1153	No_Value	cytoskeleton;membrane	protein binding	No_Value	Pf02029
A0A0G2JTW1	Rap2a	RAS related protein 2a OS=Rattus norvegicus GN=Rap2a PE=4 SV=1	13.8267	13.7379	13.7545	13.5993	13.6988	13.6646	13.7242	13.7287	13.7684	13.8797	13.9186	13.8269	13.9045	13.7532	13.724	13.739	13.8381	13.6945	13.7637	13.7364	13.702	13.6913	13.727	13.6702	13.7606	13.7546	13.6998	64	12	267	6	20.6	183	4.82	8567	0.202824	0.14697	-0.0553983	0.0967035	-0.053271	0.952677	0.00212733	cell organization and biogenesis;regulation of biological process;response to stimulus	cytosol;endosome;membrane	catalytic activity;metal ion binding;nucleotide binding	neurogenesis	Pf00009, Pf00071, Pf02421, Pf08477
A0A0G2JTX2	Praf2	PRA1 family protein OS=Rattus norvegicus GN=Praf2 PE=1 SV=1	11.8948	11.9646	11.9145	11.864	11.9662	12.009	11.9024	11.8887	11.8687	11.8556	11.8842	11.9152	11.8377	11.9277	11.88	11.9564	11.9241	11.9253	11.9717	11.9911	11.9579	12.0645	11.9574	11.9632	11.9595	11.9948	11.9368	27	5	107	5	19.5	178	9.23	2517	0.417059	0.272687	0.0295278	0.204831	0.0283434	0.9654	-0.00118436	No_Value	membrane	No_Value	No_Value	Pf03208
A0A0G2JTY3	Slc37a4	Solute carrier family 37 member 4 OS=Rattus norvegicus GN=Slc37a4 PE=1 SV=1	9.92576	9.93795	9.93165	9.95758	10.0133	10.0849	10.0262	9.83443	9.87568	9.86624	9.98112	10.1061	9.84508	10.0528	10.0847	10.0553	10.0195	9.93847	9.96163	9.94756	9.99175	10.1088	10.064	10.0151	9.96049	9.99645	9.99225	12	3	16	3	48.6	450	8.32	294	0.767075	0.795976	0.0102553	0.372691	0.0269877	0.6984	0.0167324	cell differentiation;cellular component movement;cellular homeostasis;metabolic process;regulation of biological process;response to stimulus;transport	membrane	transporter activity	No_Value	Pf07690
A0A0G2JU07	Ube2v2	Ubiquitin-conjugating enzyme E2 variant 2 OS=Rattus norvegicus GN=Ube2v2 PE=1 SV=1	12.261	12.1794	12.2471	12.3227	12.1409	12.1308	12.2275	12.1806	12.0994	12.1587	12.1992	12.1474	12.2658	12.0703	12.0966	12.1838	12.0866	12.0853	12.0223	12.1517	11.9744	12.1985	12.1021	12.1501	12.0142	12.1289	12.1099	81	14	247	9	16.4	145	8.07	5176	0.556857	0.287947	-0.0405619	0.507042	-0.0305059	0.769515	0.010056	No_Value	No_Value	No_Value	No_Value	Pf00179
A0A0G2JU11	Rapgef2	Rap guanine nucleotide exchange factor 2 OS=Rattus norvegicus GN=Rapgef2 PE=1 SV=1	15.1701	15.1454	15.1813	15.1946	15.1522	15.1347	15.1335	15.2044	15.1259	15.1206	15.0943	15.1079	15.2036	15.1011	15.1938	15.15	15.083	15.1645	15.1607	15.1252	15.1612	15.154	15.137	15.1359	15.174	15.1836	15.1513	58	75	633	9	185.4	1657	6.64	16236	0.106193	0.407975	0.0125066	0.194225	-0.0198015	0.0428434	-0.032308	cell organization and biogenesis;cellular component movement;regulation of biological process;response to stimulus	cytoplasm;cytosol;endosome;membrane	enzyme regulator activity;nucleotide binding;protein binding	synapse;synaptic signalling;neurogenesis	Pf00027, Pf00595, Pf00617, Pf00618, Pf00788, Pf13180
A0A0G2JU15	Ptcd3	Pentatricopeptide repeat domain 3 OS=Rattus norvegicus GN=Ptcd3 PE=1 SV=1	11.4783	11.576	11.4796	11.375	11.4166	11.538	11.4831	11.407	11.5077	11.4002	11.5243	11.4437	11.3712	11.4135	11.4001	11.6379	11.5891	11.5771	11.5674	11.5417	11.5168	11.657	11.6196	11.4943	11.4948	11.4958	11.7233	30	19	94	19	84.5	747	6.62	1793	0.702556	0.54907	0.0247326	0.432363	0.0363321	0.803776	0.0115995	cell organization and biogenesis;metabolic process	cytosol;membrane;mitochondrion	RNA binding	No_Value	Pf13041
A0A0G2JU17	Unc80	Unc-80 homolog, NALCN channel complex subunit (Fragment) OS=Rattus norvegicus GN=Unc80 PE=4 SV=1	10.0088	9.8249	9.84436	10.3474	9.82321	9.86107	9.93886	9.73532	9.82237	9.9253	9.98466	9.9955	9.85023	9.9056	9.90114	9.98742	9.84022	9.80775	9.75574	9.78748	9.83227	9.77216	9.80874	9.82893	9.78979	9.78055	9.79381	23	13	27	13	73.3	655	7.9	271	0.808115	0.714461	0.0256297	0.571945	0.0381459	0.758448	0.0125162	No_Value	No_Value	No_Value	No_Value	No_Value
A0A0G2JU25	Galnt2	Polypeptide N-acetylgalactosaminyltransferase OS=Rattus norvegicus GN=Galnt2 PE=1 SV=1	11.9575	12.0612	12.0142	12.062	12.1193	12.1304	12.0514	11.9658	12.0011	11.9291	12.0065	12.1223	11.9909	12.0434	12.0053	12.0438	12.0141	11.9846	11.9762	11.9755	12.0399	12.1058	12.0735	12.0302	12.0161	12.026	12.0617	40	18	77	18	61.8	542	7.94	1224	0.75245	0.81904	0.00667021	0.415412	0.0188075	0.621419	0.0121373	metabolic process	Golgi;membrane	catalytic activity;metal ion binding	No_Value	Pf00535, Pf00652
A0A0G2JU49	Mtx1	Metaxin 1 OS=Rattus norvegicus GN=Mtx1 PE=1 SV=1	13.1567	13.1869	13.1459	13.0728	13.3534	13.2214	13.2324	13.1237	13.3077	13.1458	13.0903	13.1505	12.9683	13.1953	13.1831	13.2683	13.261	13.3178	13.2508	13.2552	13.3109	13.271	13.2498	13.3081	13.2426	13.2559	13.2859	35	17	177	17	51.9	463	9.28	3459	0.175105	0.227766	0.0480509	0.0775073	0.0767855	0.495455	0.0287346	transport	membrane;mitochondrion	No_Value	No_Value	Pf10568, Pf11801
A0A0G2JU56	Mark3	Non-specific serine/threonine protein kinase OS=Rattus norvegicus GN=Mark3 PE=1 SV=1	13.4811	13.5046	13.4958	13.3742	13.4525	13.474	13.489	13.455	13.3756	13.4021	13.4533	13.5121	13.5441	13.6002	13.629	13.4809	13.4677	13.4621	13.531	13.4139	13.4406	13.4981	13.4221	13.4228	13.5679	13.5472	13.5258	53	40	309	25	89	798	9.54	5515	0.000246699	0.731601	0.00741567	0.000950944	-0.0887526	0.000565395	-0.0961683	cell organization and biogenesis;metabolic process	No_Value	catalytic activity;nucleotide binding	No_Value	Pf00069, Pf00627, Pf02149, Pf07714, Pf14531
A0A0G2JU66	Nploc4	Nuclear protein localization protein 4 homolog OS=Rattus norvegicus GN=Nploc4 PE=1 SV=1	12.864	12.9329	12.9563	12.9066	12.9042	12.9474	12.9217	12.931	12.8373	12.8775	12.9295	12.9955	13.0184	12.9825	13.0241	12.9915	12.9564	12.9464	12.9443	12.9538	12.9368	12.9005	12.9095	12.9741	12.942	12.9644	12.9778	48	23	149	23	68	608	6.49	2706	0.115511	0.218486	0.0234234	0.308067	-0.0194703	0.0752073	-0.0428937	metabolic process	No_Value	metal ion binding	No_Value	Pf05020, Pf05021, Pf11543
A0A0G2JU73	Trip12	E3 ubiquitin-protein ligase TRIP12 OS=Rattus norvegicus GN=Trip12 PE=1 SV=1	11.7006	11.655	11.6952	11.7513	11.6881	11.6458	11.652	11.6012	11.623	11.6193	11.771	11.8108	11.7301	11.7221	11.7292	11.6966	11.7025	11.7241	11.5939	11.7215	11.7186	11.7846	11.7496	11.7092	11.6819	11.6851	11.7249	14	22	67	22	225.5	2038	8.5	1292	0.9269	0.78374	-0.00870419	0.623267	-0.0090829	0.989524	-0.000378715	metabolic process;regulation of biological process;response to stimulus	nucleus	catalytic activity;metal ion binding;protein binding	No_Value	Pf00632, Pf02825
A0A0G2JU77	Eif3k	Eukaryotic translation initiation factor 3 subunit K OS=Rattus norvegicus GN=Eif3k PE=1 SV=1	12.3117	12.2046	12.385	12.1678	12.1915	12.2234	12.1651	12.2015	12.2721	12.2453	12.2167	12.2992	12.2579	12.2908	12.2587	12.2654	12.2759	12.2122	12.2523	12.1314	12.2753	12.0443	12.1703	12.142	12.0906	12.2087	12.1871	49	8	60	8	24.8	215	4.97	1233	0.370528	0.401475	0.0265137	0.509627	-0.0222169	0.217127	-0.0487306	cell organization and biogenesis;metabolic process;regulation of biological process	cytoplasm;cytosol;membrane;nucleus	RNA binding	No_Value	Pf03399, Pf10075
A0A0G2JU83	Lbr	Lamin-B receptor OS=Rattus norvegicus GN=Lbr PE=1 SV=1	10.0467	9.99147	10.0274	10.0967	10.1036	10.0859	10.1224	9.95924	9.95687	10.0942	10.1546	10.1383	9.97606	10.029	10.0193	10.2337	10.1471	9.93696	10.1047	10.0694	10.0341	10.2117	10.091	10.0398	10.005	10.074	10.059	4	3	14	3	70.6	620	9.47	165	0.114621	0.902716	0.00487349	0.0462446	0.0648991	0.0781571	0.0600256	metabolic process	membrane	catalytic activity;protein binding;RNA binding	No_Value	Pf01222, Pf06966, Pf09465
A0A0G2JU91	Ncor2	Nuclear receptor co-repressor 2 OS=Rattus norvegicus GN=Ncor2 PE=1 SV=1	7.44135	7.42481	7.2692	7.3161	7.39111	7.45442	7.37858	7.30265	7.41947	7.64107	7.72611	7.74514	7.66534	7.7608	7.73404	7.74261	7.71179	7.61052	7.5673	7.57836	7.65677	7.70193	7.61911	7.68343	7.61771	7.64838	7.58984	4	10	17	10	269	2463	7.58	81	0.960214	0.779855	-0.0209427	0.853231	-0.0136094	0.92575	0.00733333	cell differentiation;cell proliferation;regulation of biological process;response to stimulus;transport	chromosome;membrane;nucleus	DNA binding;protein binding	No_Value	Pf00249, Pf13921
A0A0G2JU96	Ahnak	AHNAK nucleoprotein OS=Rattus norvegicus GN=Ahnak PE=1 SV=1	12.4281	12.3466	12.4549	12.4114	12.3996	12.4826	12.4437	12.3922	12.53	12.4985	12.483	12.5138	12.2994	12.5447	12.3979	12.5329	12.6173	12.393	12.4335	12.6486	12.5551	12.5616	12.4499	12.4595	12.4118	12.4404	12.3699	20	17	111	17	571.5	5364	6.23	1292	0.0489527	0.672059	0.015753	0.045564	0.0867171	0.0273876	0.0709641	cell organization and biogenesis;regulation of biological process	cytoplasm;cytoskeleton;cytosol;membrane;nucleus	protein binding;RNA binding;structural molecule activity	No_Value	No_Value
A0A0G2JUB0	Fam3c	Protein FAM3C OS=Rattus norvegicus GN=Fam3c PE=1 SV=1	11.8982	11.8457	11.8167	12.0632	11.8397	11.9954	11.9011	11.7359	11.9792	11.8178	11.7771	11.9474	11.783	12.0325	11.9335	11.8597	11.8193	11.9251	11.8231	12.046	11.923	12.0025	12.0494	11.974	11.9383	11.9686	12.041	46	8	72	8	24.7	227	8.03	2365	0.964632	0.802509	0.0122343	0.925986	0.0041204	0.865725	-0.00811386	No_Value	No_Value	No_Value	No_Value	No_Value
A0A0G2JUC7	Dctn2	Dynactin subunit 2 OS=Rattus norvegicus GN=Dctn2 PE=1 SV=1	14.9185	14.9485	14.9643	14.8391	14.9136	14.8593	14.8472	14.9951	14.8889	14.8688	14.7925	14.8285	14.9932	14.8965	14.9156	14.8755	14.8782	14.9345	14.9207	14.8631	14.9022	14.8219	14.8415	14.8802	14.9565	14.9063	14.9553	71	26	501	26	46.2	420	5.5	12710	0.00267856	0.286294	0.0246291	0.00318597	-0.0520842	0.00438943	-0.0767132	cell proliferation;transport	chromosome;cytosol	protein binding	No_Value	Pf04912
A0A0G2JUC9	Herc2	HECT and RLD domain-containing E3 ubiquitin protein ligase 2 OS=Rattus norvegicus GN=Herc2 PE=1 SV=1	11.7709	11.701	11.7819	11.9147	11.7372	11.7482	11.8248	11.6273	11.7252	11.748	11.8239	11.8415	11.7759	11.7668	11.7788	11.8119	11.747	11.7006	11.8005	11.7125	11.756	11.8493	11.7476	11.7638	11.769	11.7619	11.8114	9	38	93	37	527.1	4836	6.24	1331	0.990249	0.938144	-0.0025391	0.959674	0.00123141	0.885954	0.00377051	metabolic process;response to stimulus	cytoplasm;membrane;nucleus	catalytic activity;metal ion binding;protein binding	No_Value	Pf00173, Pf00415, Pf00569, Pf00632, Pf03256, Pf06701, Pf11515, Pf13540
A0A0G2JUE4	Golga4	Golgin subfamily A member 4 OS=Rattus norvegicus GN=Golga4 PE=1 SV=1	9.60387	9.62083	9.79806	9.59682	9.64308	9.72473	9.65577	9.60098	9.67909	9.63538	9.66689	9.74612	9.66291	9.78144	9.78747	9.82875	9.78561	9.74032	9.83193	9.65288	9.75645	9.5234	9.5448	9.78047	9.90015	9.59879	9.73536	10	21	38	19	262.3	2281	5.34	166	0.140034	0.0575261	0.0808533	0.860792	0.00796763	0.125346	-0.0728856	cell organization and biogenesis;regulation of biological process;transport	cytoplasm;cytosol;Golgi;membrane	protein binding	neurogenesis	Pf01465, Pf12128, Pf13166
A0A0G2JUF9	Nckap1l	NCK-associated protein 1-like OS=Rattus norvegicus GN=Nckap1l PE=1 SV=1	10.1131	10.1858	10.2441	10.2422	10.1644	10.2278	10.1132	9.99355	10.1658	10.0038	10.0385	10.0845	10.1728	10.1297	10.0841	10.2371	10.2771	10.1091	10.0557	10.2345	10.1645	10.2257	10.2033	10.1536	10.1245	10.2149	10.2309	14	12	48	11	129	1134	6.64	1270	0.0683657	0.0447161	0.0811527	0.452866	0.0235875	0.112973	-0.0575652	cell organization and biogenesis;cellular component movement;regulation of biological process;response to stimulus	cytosol;membrane	enzyme regulator activity;protein binding	No_Value	Pf09735
A0A0G2JUG4	Rgs6	Regulator of G-protein-signaling 6 OS=Rattus norvegicus GN=Rgs6 PE=1 SV=1	12.2185	12.27	12.2413	12.2439	12.2843	12.1857	12.281	12.2956	12.2438	12.3145	12.2047	12.1778	12.2407	12.1676	12.1781	12.2905	12.2632	12.2781	12.3659	12.2463	12.2373	12.2033	12.2891	12.2822	12.2619	12.2816	12.3262	56	20	201	15	49.1	421	8.22	4684	0.611831	0.625461	0.0114778	0.333665	0.0232648	0.619732	0.011787	regulation of biological process;response to stimulus	cytosol	enzyme regulator activity;signal transducer activity	No_Value	Pf00610, Pf00615, Pf00631
A0A0G2JUG6	Lrrc45	Leucine-rich repeat-containing 45 OS=Rattus norvegicus GN=Lrrc45 PE=4 SV=1	7.18503	7.15048	7.22356	7.73609	7.21572	7.23361	7.545	7.14318	7.30236	6.87348	6.69441	6.85813	6.77139	7.05311	6.87376	7.07672	6.98566	7.0284	7.03373	7.28262	6.98222	7.35593	6.88046	7.08199	7.06015	7.08906	7.23442	5	3	6	3	83.1	735	6.67	118	0.58375	0.45783	0.093315	0.294985	0.103757	0.923815	0.0104425	No_Value	cytosol;membrane	protein binding	No_Value	Pf12128, Pf13855
A0A0G2JUG7	Iqsec1	IQ motif and Sec7 domain 1 OS=Rattus norvegicus GN=Iqsec1 PE=1 SV=1	15.2992	15.2866	15.3103	15.1719	15.2082	15.2652	15.2746	15.2642	15.2631	15.2895	15.3194	15.3158	15.2689	15.3272	15.3508	15.2501	15.276	15.236	15.2127	15.1873	15.2494	15.2348	15.1842	15.2049	15.2872	15.2317	15.2166	53	52	804	46	108	962	7.68	16099	0.0246	0.114312	-0.0326404	0.00682589	-0.0579633	0.246477	-0.0253229	regulation of biological process	membrane	protein binding	No_Value	Pf01369
A0A0G2JUH8	Snx13	Sorting nexin 13 OS=Rattus norvegicus GN=Snx13 PE=1 SV=1	10.0571	10.0988	10.0863	10.1074	10.1167	10.1015	10.1412	10.0542	10.0871	10.0526	10.0263	10.0645	10.0902	10.0674	10.1021	10.0997	10.0753	10.0167	10.0407	10.0685	10.1249	10.1312	10.1475	10.1027	10.1284	10.0873	10.1328	16	13	29	13	110.8	958	6.62	529	0.809002	0.747353	-0.00620005	0.466039	-0.0109964	0.778965	-0.00479635	regulation of biological process;transport	endosome;membrane	No_Value	No_Value	Pf00615, Pf00787, Pf02194, Pf08628
A0A0G2JUI5	Clasp1	Cytoplasmic linker-associated protein 1 OS=Rattus norvegicus GN=Clasp1 PE=1 SV=1	14.0793	14.1433	14.1491	14.1276	14.1178	14.1151	14.088	14.0842	14.0325	14.0483	14.0043	14.0967	14.1011	14.2145	14.1968	14.1652	14.1497	14.1438	14.1688	14.1398	14.182	14.1309	14.1047	14.1344	14.1879	14.2168	14.2158	44	64	407	2	170.8	1551	9.19	8162	0.000478398	0.00198135	0.0650921	0.275876	-0.0216395	0.00152481	-0.0867316	cell division;cell organization and biogenesis;regulation of biological process	chromosome;cytoskeleton;Golgi;membrane	protein binding	No_Value	Pf02985, Pf12348
A0A0G2JUJ9	Sec63	SEC63 homolog, protein translocation regulator OS=Rattus norvegicus GN=Sec63 PE=1 SV=1	12.8562	12.8379	12.7697	12.8898	12.8395	12.9383	12.7299	12.7316	12.8116	12.8121	12.8386	12.9532	12.8337	12.9411	12.9382	12.8751	12.8746	12.8748	12.9154	12.8864	12.9473	12.9842	12.9201	12.9097	12.847	12.8725	12.9167	35	25	126	24	87.7	760	5.41	2038	0.452647	0.263628	0.0389146	0.266479	0.0253565	0.712658	-0.0135581	cell organization and biogenesis;metabolic process;transport	endoplasmic reticulum;membrane;spliceosomal complex	protein binding;RNA binding;transporter activity	No_Value	Pf00226, Pf02724, Pf02889, Pf04147, Pf04889, Pf05470
A0A0G2JUM2	Vps35l	Similar to RIKEN cDNA 9030624J02 OS=Rattus norvegicus GN=LOC361635 PE=1 SV=1	12.8313	12.9481	13.0028	12.8171	12.9722	12.9414	12.9175	12.9493	12.9664	12.9113	12.8983	13.0103	12.9808	13.0269	13.0191	13.0101	12.9707	12.9289	13.0166	12.9689	12.9778	12.9406	12.9175	12.8975	12.9775	12.9747	12.9865	33	30	148	30	113.9	1006	7.91	2445	0.325285	0.366645	0.021683	0.569988	-0.016008	0.122501	-0.0376909	transport	endosome	No_Value	No_Value	No_Value
A0A0G2JUM3	Rp2	RP2, ARL3 GTPase-activating protein OS=Rattus norvegicus GN=Rp2 PE=1 SV=1	12.9445	12.8014	12.745	12.8824	12.7396	12.7883	12.8224	12.6854	12.7653	12.7213	12.6042	12.8283	12.7493	12.7333	12.7598	12.7213	12.6975	12.6497	12.838	12.6251	12.7649	12.6393	12.6351	12.7227	12.8114	12.7373	12.7619	32	11	84	11	44.7	409	5.8	1598	0.188997	0.429757	0.0314315	0.309786	-0.0374534	0.0664814	-0.068885	cell organization and biogenesis;metabolic process;regulation of biological process;transport	cytoplasm;Golgi;membrane	catalytic activity;enzyme regulator activity;protein binding	No_Value	Pf00334, Pf07986
A0A0G2JUM8	Coa6	Cytochrome c oxidase assembly factor 6 OS=Rattus norvegicus GN=Coa6 PE=1 SV=1	10.0088	10.0741	9.98318	9.9152	10.1732	10.0757	10.1363	10.1478	10.1815	10.1093	9.83661	9.92891	9.88306	10.1229	10.0003	10.321	10.1957	10.0955	10.1138	10.0713	10.1428	10.0224	10.1616	10.1449	10.327	10.019	10.0421	42	3	28	3	9.4	79	7.75	926	0.432466	0.385614	0.0483279	0.210674	0.0715373	0.689956	0.0232095	No_Value	mitochondrion	catalytic activity;transporter activity	No_Value	Pf02297
A0A0G2JUR5	Mprip	Myosin phosphatase Rho-interacting protein OS=Rattus norvegicus GN=Mprip PE=1 SV=1	14.3974	14.4036	14.4213	14.3499	14.4051	14.3886	14.3983	14.4118	14.4146	14.4056	14.4116	14.4619	14.3923	14.4616	14.4607	14.4407	14.4246	14.3763	14.408	14.4331	14.4599	14.4557	14.4564	14.4701	14.4607	14.4309	14.4697	53	91	381	46	239.9	2123	5.4	6245	0.22086	0.155026	-0.0221988	0.145152	-0.0235814	0.922499	-0.00138262	metabolic process	No_Value	No_Value	No_Value	Pf00169, Pf04111, Pf12128, Pf13166, Pf13514
A0A0G2JUT1	Cadm1	Cell adhesion molecule 1 OS=Rattus norvegicus GN=Cadm1 PE=1 SV=1	14.2756	14.3506	14.33	14.102	14.3111	14.1767	14.3027	14.4289	14.4417	14.3279	14.345	14.3394	14.3053	14.4361	14.3043	14.2199	14.3163	14.356	14.2583	14.2105	14.263	14.1604	14.2639	14.1603	14.4469	14.2536	14.2776	54	13	343	13	42.8	385	4.98	9625	0.104437	0.166226	-0.0618103	0.0266865	-0.0851261	0.575222	-0.0233159	No_Value	membrane	protein binding	No_Value	Pf00047, Pf07679, Pf07686, Pf08205, Pf13895, Pf13927
A0A0G2JUT7	B3glct	Beta 3-glucosyltransferase OS=Rattus norvegicus GN=B3glct PE=1 SV=1	10.9839	10.9214	10.922	11.172	11.0166	10.9547	10.9544	10.8755	10.9926	10.9847	11.0989	11.0353	11.0008	10.855	11.0071	11.106	11.0367	10.9235	11.1301	10.9731	10.9077	11.1095	10.9872	10.9955	10.8841	11.0209	10.9128	33	12	48	12	55.2	485	6.57	733	0.0954607	0.606417	0.0207615	0.0519619	0.0791617	0.0784254	0.0584003	No_Value	membrane	catalytic activity	No_Value	Pf02434
A0A0G2JUU7	Tubgcp3	Gamma-tubulin complex component OS=Rattus norvegicus GN=Tubgcp3 PE=1 SV=1	12.2195	12.2014	12.2282	12.2339	12.2262	12.2523	12.2195	12.2143	12.2284	12.2203	12.2667	12.2712	12.2415	12.2262	12.2208	12.3258	12.2575	12.2394	12.2725	12.3379	12.2945	12.2403	12.2945	12.2588	12.2734	12.2543	12.2794	32	26	109	25	103	902	8.21	1820	0.0971599	0.146354	0.0251128	0.0598092	0.0327989	0.555888	0.00768609	cell organization and biogenesis	cytoplasm;cytoskeleton;membrane	protein binding;structural molecule activity	No_Value	Pf04130
A0A0G2JUX0	Adarb1	Double-stranded RNA-specific editase 1 OS=Rattus norvegicus GN=Adarb1 PE=4 SV=1	8.28127	8.29182	8.22557	8.42486	8.33482	8.37677	8.3202	8.21713	8.3558	8.46113	8.66222	8.49236	8.26832	8.35139	8.35959	8.46515	8.37811	8.25749	8.47645	8.69103	8.5283	8.65634	8.57626	8.54504	8.39962	8.58976	8.51968	7	4	9	4	79.8	726	9.35	168	0.224359	0.560266	-0.0392768	0.233704	0.0717748	0.108473	0.111052	cell communication;cell death;cell organization and biogenesis;metabolic process;regulation of biological process	cytosol;nucleus	catalytic activity;RNA binding	synaptic signalling;neurogenesis;behavior	Pf00035, Pf02137, Pf15134
A0A0G2JUX5	Purb	Transcriptional activator protein Pur-beta OS=Rattus norvegicus GN=Purb PE=1 SV=1	14.0343	14.0794	14.0567	14.1768	14.0688	14.088	14.0582	14.0024	14.0297	13.9799	14.1596	13.9756	14.058	14.0988	14.055	13.9955	13.998	14.0006	13.9561	13.9498	14.123	14.1142	14.0575	13.9832	14.1215	14.1719	14.1411	73	19	248	14	33.5	317	5.43	7268	0.173975	0.990327	-0.000416226	0.115729	-0.0511192	0.0739827	-0.0507029	cell differentiation;cell proliferation;regulation of biological process	nucleus	DNA binding;protein binding;RNA binding	No_Value	Pf04845
A0A0G2JUZ0	Mtmr1	Myotubularin-related protein 1 OS=Rattus norvegicus GN=Mtmr1 PE=1 SV=1	14.112	14.0718	14.0525	14.0878	13.9927	13.9912	14.0802	14.0031	13.9815	14.039	14.0321	14.0373	14.0634	14.0084	14.0076	13.941	14.0008	13.8908	13.9935	13.9514	13.9657	14.0034	13.9398	13.9598	13.9935	13.9719	13.9531	59	32	305	30	75.5	672	7.15	5197	0.157603	0.22701	-0.0290454	0.0794395	-0.0466016	0.449552	-0.0175562	metabolic process	cytoplasm;membrane	catalytic activity;protein binding	No_Value	Pf02893, Pf06602
A0A0G2JUZ5	Gldc	Glycine cleavage system P protein OS=Rattus norvegicus GN=Gldc PE=1 SV=1	13.7789	13.7061	13.692	13.7721	13.8321	13.8015	13.7904	13.6804	13.7185	13.8773	13.7917	13.7606	13.7022	13.6289	13.674	13.8846	13.7368	13.8368	13.8075	13.9286	13.8712	13.95	13.9017	14.051	13.7151	13.8586	13.8915	47	39	292	4	105.1	943	6.84	5688	0.0591759	0.901481	-0.00559425	0.020494	0.0915449	0.0670885	0.0971391	metabolic process	membrane;mitochondrion;nucleus	catalytic activity;protein binding	No_Value	Pf01212, Pf02347
A0A0G2JV04	Gga3	Golgi-associated, gamma adaptin ear-containing, ARF-binding protein 3 OS=Rattus norvegicus GN=Gga3 PE=1 SV=1	11.6501	11.8035	11.822	11.6342	11.8005	11.7393	11.698	11.9495	11.7549	11.7372	11.6139	11.7258	11.8398	11.816	11.854	11.8575	11.7978	11.8704	11.845	11.8519	11.8701	11.6709	11.7977	11.7929	11.8622	11.8517	11.8762	29	17	97	16	78.7	727	5.45	2581	0.163806	0.17343	0.0584548	0.730207	-0.0120795	0.0904494	-0.0705343	regulation of biological process;transport	Golgi	protein binding	No_Value	Pf00790, Pf02883, Pf03127
A0A0G2JV05	Mroh1	Maestro heat-like repeat family member 1 OS=Rattus norvegicus GN=Mroh1 PE=1 SV=1	8.73344	8.82086	8.79874	8.93824	8.84098	8.80134	8.88282	8.90387	8.83915	8.70977	8.76806	8.85511	8.69873	8.75563	8.71298	8.88777	8.77388	8.65771	8.63922	8.78739	8.78874	8.82761	8.79114	8.85887	8.72516	8.80071	8.74011	7	11	29	11	181.8	1640	6.38	322	0.115412	0.364877	-0.0356821	0.322377	0.0365435	0.0111023	0.0722257	No_Value	No_Value	No_Value	No_Value	No_Value
A0A0G2JV16	Dock11	Dedicator of cytokinesis 11 OS=Rattus norvegicus GN=Dock11 PE=1 SV=1	13.5337	13.5743	13.55	13.4921	13.604	13.5575	13.5711	13.5772	13.5757	13.6167	13.6671	13.7005	13.6133	13.6794	13.569	13.6184	13.6138	13.5721	13.6096	13.5158	13.5613	13.5979	13.6363	13.5776	13.5219	13.5959	13.587	26	50	205	1	239.1	2086	7.75	3051	0.151907	0.0700986	-0.0417199	0.688817	-0.00887256	0.155301	0.0328473	cell differentiation;regulation of biological process;response to stimulus	No_Value	protein binding	No_Value	Pf00169, Pf06920, Pf11878, Pf14429
A0A0G2JV19	Tgfbrap1	Transforming growth factor, beta receptor-associated protein 1 OS=Rattus norvegicus GN=Tgfbrap1 PE=1 SV=1	11.6881	11.6323	11.7148	11.6872	11.6804	11.6586	11.6519	11.591	11.6186	11.7432	11.746	11.7476	11.7485	11.657	11.6518	11.724	11.7186	11.6974	11.7196	11.7158	11.7185	11.7325	11.7629	11.6964	11.7294	11.7339	11.7142	28	20	87	20	97.3	860	6.71	1682	0.966721	0.885116	0.00332334	0.729093	0.00555378	0.930698	0.00223043	cell organization and biogenesis;regulation of biological process;response to stimulus;transport	endosome;membrane	protein binding	No_Value	Pf00637, Pf00780, Pf10366, Pf10367
A0A0G2JV26	Ppp4r4	Protein phosphatase 4, regulatory subunit 4 OS=Rattus norvegicus GN=Ppp4r4 PE=1 SV=1	11.6969	11.8213	11.9281	11.8794	11.8706	11.7572	11.8609	11.7993	11.679	11.6206	11.8757	11.87	12.0233	11.8427	11.7911	11.9308	11.7583	11.7564	11.7208	11.8697	11.7414	11.7782	11.8903	11.7715	11.922	11.7816	11.9572	24	17	67	17	93.8	822	7.09	888	0.267694	0.707729	0.0154558	0.231556	-0.0532943	0.156848	-0.0687501	regulation of biological process	cytoplasm;cytosol	enzyme regulator activity	No_Value	No_Value
A0A0G2JV31	Xpnpep1	X-prolyl aminopeptidase (Aminopeptidase P) 1, soluble, isoform CRA_a OS=Rattus norvegicus GN=Xpnpep1 PE=1 SV=1	14.5708	14.5982	14.6777	14.5675	14.5511	14.566	14.4996	14.6722	14.4549	14.4616	14.4601	14.5163	14.6796	14.5563	14.6268	14.5507	14.5766	14.595	14.6117	14.5687	14.5712	14.5313	14.5538	14.5929	14.5727	14.691	14.6606	68	36	367	36	74.6	666	5.9	9739	0.00222898	0.0940284	0.0461919	0.018508	-0.0527885	0.00462927	-0.0989804	metabolic process	cytoplasm;cytosol	catalytic activity;metal ion binding;protein binding	No_Value	Pf00557, Pf01321
A0A0G2JV32	Phldb1	Pleckstrin homology-like domain family B member 1 OS=Rattus norvegicus GN=Phldb1 PE=1 SV=1	11.2585	11.2053	11.2623	11.1764	11.0938	11.1314	11.2821	11.1522	11.2543	11.2628	11.261	11.2534	11.2781	11.2103	11.2532	11.2749	11.2429	11.1941	11.1342	11.1926	11.1895	11.3269	11.2019	11.2871	11.3004	11.2493	11.3398	11	14	53	4	152.2	1386	8.69	1143	0.00365312	0.0110964	-0.0724187	0.00354766	-0.0808241	0.705485	-0.00840537	regulation of biological process	No_Value	protein binding	No_Value	Pf00169, Pf00498, Pf14593, Pf15409
A0A0G2JV46	Fam107b	Protein FAM107B OS=Rattus norvegicus GN=Fam107b PE=1 SV=1	8.4864	8.57451	8.3909	8.5426	8.34539	8.34824	8.5416	8.19747	8.33328	8.23438	8.05623	8.23272	8.2704	8.38151	8.24472	8.25069	8.36937	8.23033	8.44614	8.43629	8.28238	8.57906	8.49026	8.64107	8.31813	8.54121	8.67495	24	4	8	4	18.7	159	6.38	91	0.578314	0.937176	-0.00607363	0.25738	-0.0701453	0.454438	-0.0640717	No_Value	No_Value	No_Value	No_Value	Pf06625
A0A0G2JV65	Ywhaz	14-3-3 protein zeta/delta OS=Rattus norvegicus GN=Ywhaz PE=1 SV=1	16.8907	16.8198	16.8671	16.9731	16.7983	16.705	16.7387	16.9819	16.7756	16.937	16.8559	16.7313	16.9096	16.7898	16.7485	16.8125	16.8202	16.8313	16.7485	16.7788	16.6979	16.6366	16.7384	16.7138	16.7674	16.7463	16.7804	76	29	2377	17	29	256	4.78	47072	0.844319	0.89413	0.00628259	0.625093	-0.0171013	0.594196	-0.0233839	cell organization and biogenesis;regulation of biological process;transport	mitochondrion;nucleus	protein binding;RNA binding	No_Value	Pf00244
A0A0G2JV77	Mink1	Misshapen-like kinase 1 OS=Rattus norvegicus GN=Mink1 PE=1 SV=1	5.23868	5.70311	5.27213	5.03713	5.30804	5.39658	5.1463	5.69006	5.86395	5.22017	5.1753	5.06566	5.01916	5.37425	5.26495	5.40598	5.6928	5.75806	5.03611	5.25287	5.34764	4.69093	5.1004	5.19284	5.34295	5.07165	5.31092	47	58	643	1	151.6	1347	7.75	11088	0.640482	0.408214	0.121068	0.512232	0.0708223	0.710868	-0.0502452	cell communication;cell organization and biogenesis;cellular homeostasis;development;metabolic process;regulation of biological process;response to stimulus	cytoplasm;Golgi	catalytic activity;nucleotide binding;protein binding;signal transducer activity	synapse;synaptic signalling;neurogenesis	Pf00069, Pf00780, Pf07714, Pf14531
A0A0G2JV84	Gpt2	Glutamic--pyruvic transaminase 2 OS=Rattus norvegicus GN=Gpt2 PE=1 SV=1	11.5304	11.5277	11.4959	11.4983	11.5641	11.5817	11.5208	11.4738	11.4289	11.5582	11.5008	11.6101	11.5211	11.5205	11.4734	11.6319	11.5931	11.5307	11.5662	11.6829	11.7323	11.6655	11.6753	11.7052	11.5524	11.6664	11.6236	29	14	52	6	60.3	544	8.37	510	0.389626	0.519014	0.026957	0.122439	0.0521989	0.52326	0.025242	metabolic process	mitochondrion	catalytic activity	No_Value	Pf00155
A0A0G2JV93	Grm3	Metabotropic glutamate receptor 3 OS=Rattus norvegicus GN=Grm3 PE=1 SV=1	15.3017	15.2849	15.2858	15.1706	15.1311	15.1786	15.2823	15.1716	15.2878	15.3249	15.3763	15.2776	15.3195	15.3859	15.3464	15.1633	15.2733	15.2295	15.1329	15.2008	15.2437	15.1328	15.2561	15.1266	15.36	15.2025	15.2432	37	32	497	2	100.9	894	8.12	10888	0.00603382	0.11074	-0.056917	0.000450811	-0.11179	0.135833	-0.0548731	regulation of biological process;response to stimulus	membrane	receptor activity;signal transducer activity	synapse	Pf00003, Pf01094, Pf07562
A0A0G2JVB0	Slc2a3	Solute carrier family 2, facilitated glucose transporter member 3-like OS=Rattus norvegicus GN=Slc2a3 PE=1 SV=1	14.7727	14.7745	14.8537	14.7716	14.7927	14.7965	14.7402	14.7866	14.8847	14.8014	14.7923	14.8435	14.7847	14.7924	14.8182	14.7465	14.9786	14.9655	14.8718	14.7154	14.8292	14.6335	14.7833	14.6567	14.7652	14.6121	14.6998	19	11	329	11	53.9	495	4.82	7968	0.185566	0.158887	0.0606439	0.108491	0.0660592	0.881817	0.00541528	regulation of biological process;response to stimulus;transport	cytoplasm;membrane	protein binding;transporter activity	synapse	Pf00083, Pf07690, Pf13347
A0A0G2JVB6	Stx12	Syntaxin-12 OS=Rattus norvegicus GN=Stx12 PE=1 SV=1	13.9411	13.9502	13.9208	13.861	13.9936	13.9923	13.9146	13.9357	13.9364	13.9472	13.9405	13.9443	13.9722	13.9203	13.908	13.9235	13.9522	13.9384	13.9329	13.8764	13.874	13.914	13.9047	13.8788	13.9247	13.891	13.9207	59	14	277	14	32.5	285	5.78	7782	0.970044	0.864184	0.00315189	0.978053	-0.000511063	0.742907	-0.00366296	cell organization and biogenesis;regulation of biological process;transport	membrane	protein binding	No_Value	Pf00804, Pf05739, Pf14523
A0A0G2JVC2	Scyl2	SCY1-like pseudokinase 2 OS=Rattus norvegicus GN=Scyl2 PE=1 SV=1	12.7269	12.6999	12.7219	12.7512	12.6609	12.7096	12.6674	12.6679	12.5887	12.5489	12.5211	12.6797	12.7193	12.7261	12.7658	12.6879	12.6993	12.7083	12.7567	12.6697	12.7025	12.7106	12.7088	12.7079	12.7472	12.7749	12.7607	33	27	147	27	103.7	934	8.13	2062	0.00142557	0.0432572	0.0605524	0.0289684	-0.0329605	0.00457827	-0.0935129	metabolic process;regulation of biological process;transport	No_Value	catalytic activity;nucleotide binding;protein binding	No_Value	Pf00069, Pf08430
A0A0G2JVD6	Kmt2d	Lysine methyltransferase 2D OS=Rattus norvegicus GN=Kmt2d PE=1 SV=1	11.3748	11.345	11.4773	11.4241	11.334	11.3362	11.3955	11.3051	11.4019	11.1813	11.2408	11.3482	11.3516	11.3811	11.4712	11.3895	11.4459	11.1532	11.335	11.3252	11.3231	11.2749	11.3077	11.2485	11.287	11.3147	11.3033	2	11	75	9	628.4	5840	5.87	1634	0.186992	0.293946	0.0402667	0.470576	-0.0266474	0.0619942	-0.066914	cell growth;cell organization and biogenesis;metabolic process;regulation of biological process;response to stimulus	nucleus	DNA binding;metal ion binding;protein binding	No_Value	Pf00505, Pf00571, Pf00628, Pf00856, Pf05964, Pf05965, Pf13639, Pf13771, Pf13832, Pf15446
A0A0G2JVE0	Fbxw11	F-box and WD repeat domain-containing 11 OS=Rattus norvegicus GN=Fbxw11 PE=1 SV=1	11.1167	11.0234	11.0354	11.2477	10.9781	10.9802	11.0655	11.0015	11.1002	10.981	11.0418	11.0697	11.0021	10.9924	10.9824	11.0148	10.968	10.9142	11.1559	11.0077	10.9772	11.1444	10.9739	11.012	11.0729	11.0097	11.1317	38	16	49	16	60.9	531	7.27	786	0.888739	0.691542	-0.0162474	0.736173	-0.013646	0.92234	0.00260141	metabolic process;regulation of biological process	cytoplasm;cytosol;nucleus	catalytic activity;protein binding	No_Value	Pf00400, Pf00646, Pf08801, Pf12125, Pf12937
A0A0G2JVF1	Rundc3b	RCG41069 OS=Rattus norvegicus GN=Rundc3b PE=1 SV=1	11.498	11.4691	11.46	11.5321	11.4769	11.5411	11.4753	11.3171	11.4231	11.429	11.5288	11.5647	11.5026	11.4675	11.4425	11.5096	11.4841	11.4542	11.5071	11.5324	11.5	11.5606	11.5722	11.5681	11.4486	11.5061	11.4931	30	10	55	10	50.4	452	5.41	952	0.574258	0.732316	0.0109599	0.0418735	0.0277633	0.596953	0.0168033	No_Value	No_Value	No_Value	No_Value	Pf02759
A0A0G2JVF2	Slc22a5	Up-regulator of carnitine transporter, OCTN2 OS=Rattus norvegicus GN=Slc22a5 PE=1 SV=1	10.2563	10.2268	10.1355	10.228	10.213	10.3031	10.4251	10.1313	10.1492	10.2571	10.2921	10.382	10.2984	10.44	10.4197	10.3725	10.3953	10.1661	10.3706	10.1985	10.1829	10.2661	10.196	10.1631	10.3051	10.1969	10.182	7	4	25	4	62.4	557	7.72	223	0.879883	0.688708	0.018677	0.941941	-0.00340462	0.656921	-0.0220816	regulation of biological process;transport	membrane	protein binding;transporter activity	No_Value	Pf00083, Pf07690
A0A0G2JVG4	Pecr	Peroxisomal trans-2-enoyl-CoA reductase OS=Rattus norvegicus GN=Pecr PE=1 SV=1	12.8774	12.9416	12.824	12.9586	12.9431	12.955	13.0238	12.8928	12.991	12.9313	12.9815	13.0046	12.8562	12.9238	12.9389	13.0094	13.0255	12.9865	13.0135	13.0242	12.9738	13.1279	13.0911	12.9766	12.911	12.9439	12.9605	49	10	139	10	32.7	305	8.59	3880	0.0019991	0.592878	-0.0145696	0.000803581	0.0791334	0.00590586	0.093703	metabolic process	mitochondrion	catalytic activity;protein binding	No_Value	Pf00106, Pf03435, Pf08659, Pf13561
A0A0G2JVH4	Immt	MICOS complex subunit MIC60 OS=Rattus norvegicus GN=Immt PE=1 SV=1	16.6876	16.6326	16.6321	16.7227	16.7815	16.7547	16.7189	16.558	16.7453	16.7703	16.7298	16.7178	16.5674	16.5924	16.637	16.7407	16.7506	16.7849	16.7886	16.8354	16.8127	16.8757	16.8496	16.8856	16.6632	16.7492	16.7284	67	65	1887	65	86.2	776	5.85	39949	0.00257157	0.716681	0.0134188	0.000168533	0.120202	0.0176229	0.106783	cell organization and biogenesis;cellular homeostasis	membrane;mitochondrion	RNA binding	No_Value	Pf09731, Pf12128
A0A0G2JVI4	Fuk	Fucokinase OS=Rattus norvegicus GN=Fuk PE=1 SV=1	10.191	10.2718	10.2617	10.2217	10.197	10.2234	10.2069	10.3147	10.316	10.269	10.2245	10.2814	10.2803	10.3744	10.3829	10.3445	10.2899	10.2599	10.276	10.2817	10.2956	10.296	10.3158	10.3821	10.3017	10.4088	10.3969	14	12	32	12	119.5	1090	6.7	431	0.180668	0.314467	-0.0240965	0.0909351	-0.0533056	0.354718	-0.0292091	metabolic process	cytoplasm	catalytic activity;nucleotide binding	No_Value	Pf07959
A0A0G2JVI5	Afap1	Actin filament-associated protein 1 OS=Rattus norvegicus GN=Afap1 PE=1 SV=1	8.84566	8.90578	9.00548	8.91356	8.8132	8.71785	8.86387	8.86382	8.84746	9.32316	9.40519	8.81478	9.05832	9.02737	9.05738	8.84114	9.15276	8.91036	8.89073	8.70976	9.03879	8.67417	8.91939	8.64788	9.08795	8.89854	9.11945	4	3	7	3	81.9	744	8.53	36	0.421357	0.686172	-0.0412847	0.0678263	-0.113088	0.459261	-0.0718035	regulation of biological process	cytoskeleton;cytosol	No_Value	No_Value	Pf00169
A0A0G2JVI6	Cask	Peripheral plasma membrane protein CASK OS=Rattus norvegicus GN=Cask PE=1 SV=1	10.0836	10.5064	10.2811	9.82268	10.3126	10.2762	10.2473	10.5174	10.4282	10.2247	10.2345	10.2694	10.2412	10.4565	10.3197	10.3271	10.2435	10.4113	9.89172	10.2706	10.2179	9.92498	10.1692	10.1125	10.423	9.95294	10.2353	60	40	513	1	87.9	770	6.65	10197	0.653267	0.660747	-0.0393762	0.381119	-0.0806821	0.622485	-0.041306	metabolic process	membrane	catalytic activity;nucleotide binding;protein binding	No_Value	Pf00018, Pf00069, Pf00595, Pf00625, Pf02828, Pf07653, Pf13180, Pf14604
A0A0G2JVK3	Prkab2	5'-AMP-activated protein kinase subunit beta-2 OS=Rattus norvegicus GN=Prkab2 PE=1 SV=1	12.3759	12.4067	12.4403	12.4622	12.4331	12.4102	12.4998	12.4162	12.4267	12.3118	12.3469	12.4052	12.3775	12.4061	12.4229	12.392	12.3907	12.3863	12.4986	12.4023	12.4905	12.3669	12.4278	12.3412	12.5191	12.5169	12.4422	63	12	78	10	30.2	271	6.46	1942	0.212209	0.157489	0.0359403	0.841716	-0.00466071	0.139139	-0.040601	metabolic process;regulation of biological process;response to stimulus	cytoplasm;membrane	catalytic activity;protein binding	No_Value	Pf02922, Pf04739
A0A0G2JVL3	Mast3	Microtubule-associated serine/threonine kinase 3 OS=Rattus norvegicus GN=Mast3 PE=1 SV=1	13.0349	13.0112	12.9336	13.0775	12.9925	12.9942	12.9902	12.906	12.9445	12.9036	12.9975	12.9496	12.9591	12.9788	12.981	12.9614	12.9641	12.9485	12.8271	13.0072	12.9534	12.962	12.9273	12.9484	12.9691	12.9629	12.9597	49	38	207	33	144.9	1329	8.1	5368	0.395343	0.393548	0.0218728	0.774044	-0.00715457	0.068687	-0.0290274	cell organization and biogenesis;metabolic process;regulation of biological process;response to stimulus	No_Value	catalytic activity;metal ion binding;nucleotide binding;protein binding	No_Value	Pf00069, Pf00595, Pf07714, Pf08926, Pf13180, Pf14531
A0A0G2JVL5	RGD1305938	Similar to expressed sequence AW549877 (Predicted) OS=Rattus norvegicus GN=RGD1305938 PE=1 SV=1	9.40152	9.44723	9.53476	9.14006	9.46172	9.40883	9.29668	9.59117	9.40522	9.32981	9.18366	9.43411	9.43076	9.46468	9.46633	9.5452	9.38197	9.63918	9.63126	9.5171	9.55834	9.52451	9.48743	9.47677	9.45242	9.59747	9.57203	18	4	18	4	28.9	251	4.96	425	0.417368	0.368167	0.0615888	0.871492	-0.00928381	0.162003	-0.0708726	No_Value	cytosol	No_Value	No_Value	No_Value
A0A0G2JVL6	Ndufa8	NADH dehydrogenase [ubiquinone] 1 alpha subcomplex subunit 8 OS=Rattus norvegicus GN=Ndufa8 PE=1 SV=1	14.3379	14.3412	14.1756	14.3658	14.3674	14.401	14.4048	14.2822	14.4288	14.3906	14.3724	14.4018	14.135	14.2636	14.2355	14.4121	14.3724	14.4803	14.3898	14.5046	14.3689	14.5692	14.5111	14.4789	14.3401	14.3807	14.4178	55	10	246	10	20	172	8.29	4310	0.00275914	0.557696	-0.0197403	0.00764302	0.114979	0.00589085	0.134719	cell organization and biogenesis;metabolic process;transport	membrane;mitochondrion	protein binding	No_Value	Pf06747
A0A0G2JVM0	Aldh4a1	Delta-1-pyrroline-5-carboxylate dehydrogenase, mitochondrial OS=Rattus norvegicus GN=Aldh4a1 PE=1 SV=1	14.427	14.4141	14.3577	14.4881	14.5149	14.497	14.4712	14.3336	14.4106	14.4712	14.4858	14.4953	14.327	14.3718	14.374	14.5513	14.5058	14.5499	14.639	14.6164	14.5706	14.6358	14.651	14.6854	14.4297	14.5883	14.5846	57	28	333	28	61.8	562	7.91	6849	0.0345258	0.465169	0.0325732	0.00652657	0.117649	0.111427	0.0850757	metabolic process	No_Value	catalytic activity	No_Value	Pf00171
A0A0G2JVM2	0	MIA family member 3, ER export factor OS=Rattus norvegicus GN=Mia3 PE=1 SV=1	14.2805	14.3472	14.3109	14.3007	14.3779	14.4143	14.2696	14.2593	14.3232	14.3176	14.2826	14.3836	14.3093	14.4018	14.3674	14.3442	14.3574	14.3797	14.3444	14.3638	14.4249	14.434	14.392	14.4	14.3491	14.3317	14.3578	41	56	319	56	153.4	1377	5.21	5551	0.379747	0.290071	0.027267	0.128141	0.0279411	0.978434	0.000674036	cell organization and biogenesis;cellular component movement;regulation of biological process;response to stimulus;transport	membrane	protein binding;transporter activity	synapse	Pf02463, Pf03938, Pf05483, Pf05557, Pf05622, Pf06409, Pf09726, Pf10174, Pf10186, Pf12718, Pf13166, Pf13851
A0A0G2JVP5	Paip1	Poly(A)-binding protein-interacting protein 1 OS=Rattus norvegicus GN=Paip1 PE=1 SV=1	12.5508	12.6547	12.6764	12.5263	12.6767	12.6307	12.6123	12.7494	12.5883	12.4197	12.4207	12.6552	12.65	12.7755	12.8001	12.7441	12.6433	12.7253	12.6378	12.6688	12.6561	12.6046	12.6375	12.6401	12.6561	12.6964	12.714	40	12	66	12	45.7	400	4.55	1233	0.0694742	0.143737	0.0645899	0.374247	-0.0294451	0.0482332	-0.094035	regulation of biological process	No_Value	protein binding;RNA binding;translation regulator activity	No_Value	Pf02854, Pf07145
A0A0G2JVQ7	Ntf3	Neurotrophin-3 OS=Rattus norvegicus GN=Ntf3 PE=3 SV=1	9.44587	9.55243	9.42352	9.512	9.54663	9.60639	9.57527	9.31041	9.4071	9.68081	9.50192	9.4457	9.32387	9.59393	9.65274	9.5975	9.62275	9.47028	9.35182	9.41914	9.47898	9.55103	9.44815	9.45457	9.58565	9.40255	9.46404	20	6	12	6	31.1	271	9.29	40	0.862653	0.592593	0.0256148	0.709005	0.0178775	0.880266	-0.00773737	cell communication;cell differentiation;cell organization and biogenesis;cellular component movement;regulation of biological process;response to stimulus	extracellular;membrane	protein binding	synaptic signalling;neurogenesis	Pf00243
A0A0G2JVR9	Ripor1	Family with sequence similarity 65, member A OS=Rattus norvegicus GN=Ripor1 PE=1 SV=1	11.707	11.7061	11.7479	11.6725	11.7415	11.7171	11.6758	11.739	11.7227	11.6795	11.6205	11.7542	11.7536	11.658	11.6786	11.8601	11.7177	11.7507	11.8424	11.8526	11.7832	11.8271	11.8381	11.8095	11.7795	11.8254	11.8395	23	22	90	21	133.2	1231	6.02	1756	0.598029	0.382468	0.0301607	0.394539	0.0269257	0.922042	-0.00323497	cell communication;regulation of biological process;response to stimulus	cytoplasm;Golgi;membrane	protein binding	No_Value	Pf05109, Pf13646
A0A0G2JVS9	Ankrd27	Ankyrin repeat domain 27 OS=Rattus norvegicus GN=Ankrd27 PE=1 SV=1	10.2034	9.94629	10.2803	10.182	10.034	9.97867	9.99093	9.97235	10.2395	10.0892	10.1644	10.2586	10.1213	10.131	10.1391	10.192	10.0705	10.0986	10.1328	10.1976	10.1702	10.0534	10.1565	10.1111	10.0551	10.1258	10.1218	15	12	27	12	117.4	1055	6.84	201	0.971509	0.957731	0.00227631	0.853532	-0.00751093	0.831739	-0.00978724	cell organization and biogenesis;regulation of biological process;transport	cytosol;endosome;membrane;vacuole	protein binding	neurogenesis	Pf00023, Pf02204, Pf12796, Pf13606, Pf13637, Pf13857
A0A0G2JVT3	Pianp	PILR alpha-associated neural protein OS=Rattus norvegicus GN=Pianp PE=4 SV=1	9.02516	8.798	8.75895	8.9501	8.70578	8.67051	8.87473	8.80209	8.82026	8.95372	9.05097	8.94518	8.81125	8.83292	8.6718	8.72898	8.71853	8.59635	8.78403	8.64619	8.63353	8.83454	8.87569	8.80094	8.80539	8.70323	8.80266	17	3	19	3	35.4	330	9.67	118	0.00424769	0.0017606	-0.169348	0.0927965	-0.086152	0.0743221	0.0831961	No_Value	membrane	No_Value	No_Value	Pf15298
A0A0G2JVT4	Spats2l	SPATS2-like protein OS=Rattus norvegicus GN=Spats2l PE=4 SV=1	5.36421	5.65158	5.50562	5.49831	5.71025	5.67321	5.55009	5.48582	5.28716	5.47445	5.48223	5.44761	5.32082	5.4932	5.45809	5.38535	5.40566	5.47522	5.19726	5.44902	5.34701	5.45054	5.40642	5.35753	5.33881	5.36102	5.38139	11	6	11	6	65.5	591	9.77	177	0.860922	0.713011	0.0221575	0.648754	0.0296158	0.867953	0.00745832	No_Value	cytosol;nucleus	protein binding;RNA binding	No_Value	Pf07139
A0A0G2JVT8	0	Sterile alpha motif domain containing 9-like OS=Rattus norvegicus GN=LOC500013 PE=1 SV=1	8.32544	8.22728	8.26529	8.34601	8.27876	8.31001	8.4125	8.28413	8.45436	8.3108	8.17725	8.43166	8.39436	8.48315	8.42589	8.49864	8.40031	8.4762	8.38971	8.42059	8.37356	8.42104	8.43996	8.39673	8.3965	8.41966	8.41324	8	11	19	11	178.7	1548	7.47	148	0.878671	0.645355	0.0183726	0.669516	0.0158867	0.952947	-0.00248591	cell organization and biogenesis	endosome	protein binding	No_Value	No_Value
A0A0G2JVU1	Itgb8	Integrin beta OS=Rattus norvegicus GN=Itgb8 PE=1 SV=1	14.5962	14.5718	14.5089	14.5747	14.5953	14.6334	14.6633	14.6033	14.6371	14.6949	14.7505	14.7197	14.5994	14.6767	14.6858	14.5418	14.6029	14.5548	14.5761	14.5593	14.619	14.5612	14.5898	14.5164	14.6558	14.4275	14.5186	49	33	353	33	84.4	767	6.99	9322	0.178788	0.0817814	-0.0531866	0.952635	0.00185182	0.17178	0.0550385	metabolic process;regulation of biological process;response to stimulus	cell surface;membrane	protein binding;receptor activity	No_Value	Pf00362
A0A0G2JVW3	Ankrd17	Ankyrin repeat domain 17 OS=Rattus norvegicus GN=Ankrd17 PE=1 SV=1	10.7303	10.8091	10.8177	10.7384	10.9067	10.9047	10.8504	10.7341	10.7954	10.874	10.7896	10.8548	10.9062	10.8964	10.8458	10.9304	10.7915	10.9195	10.7921	10.943	10.9399	10.9241	10.8987	10.9801	10.847	10.9658	10.9482	10	21	71	13	267.1	2524	6.55	1303	0.875384	0.618018	0.0183191	0.76102	0.0110726	0.839401	-0.00724655	defense response;regulation of biological process;response to stimulus	chromosome;cytoplasm;membrane;nucleus	protein binding;RNA binding	No_Value	Pf00013, Pf00023, Pf12796, Pf13014, Pf13606, Pf13637, Pf13857
A0A0G2JVW5	Huwe1	E3 ubiquitin-protein ligase HUWE1 OS=Rattus norvegicus GN=Huwe1 PE=1 SV=1	14.3436	14.436	14.4717	14.4414	14.4424	14.44	14.4311	14.4989	14.3778	14.383	14.3869	14.4205	14.4679	14.4647	14.5099	14.475	14.482	14.4584	14.4628	14.4561	14.4793	14.4625	14.4699	14.4668	14.5221	14.5098	14.5117	28	87	484	87	447.4	4062	5.4	10269	0.169771	0.119753	0.0266405	0.579857	-0.0110949	0.131521	-0.0377354	cell organization and biogenesis;metabolic process;response to stimulus	cytoplasm;cytosol;membrane	catalytic activity;protein binding;RNA binding	No_Value	Pf02825, Pf06012, Pf06025, Pf14377
A0A0G2JVW6	Samd9	Similar to OEF2 OS=Rattus norvegicus GN=Samd9 PE=4 SV=1	8.11964	8.174	8.49146	8.28859	8.45951	8.17985	8.38144	8.41165	8.42827	8.32195	8.36786	8.54463	8.37641	8.54867	8.46574	8.59873	8.52527	8.40156	8.42619	8.30482	8.43112	8.30848	8.24657	8.10142	8.30701	8.42878	8.3269	3	6	44	5	184.4	1593	7.97	112	0.651725	0.360618	0.0559285	0.522672	0.0418923	0.827609	-0.0140363	cell differentiation;cell division;cell organization and biogenesis;cell proliferation;regulation of biological process	cytoplasm;cytosol;endosome	protein binding	No_Value	Pf00536, Pf10310
A0A0G2JVX1	0	Uncharacterized protein OS=Rattus norvegicus PE=4 SV=1	9.97296	10.1567	10.3002	10.0648	10.5203	10.4745	10.1783	10.3397	10.1928	10.2349	10.2115	10.3341	10.1974	10.092	10.1999	10.2696	10.1639	10.2767	10.0383	10.2667	10.3674	10.2077	10.1268	10.1626	10.1316	10.1233	10.0908	26	9	21	9	43.7	373	9.03	325	0.0771037	0.422195	0.0504187	0.0597351	0.130803	0.0552861	0.0803845	No_Value	No_Value	RNA binding	No_Value	Pf02994, Pf09731, Pf10498, Pf12128
A0A0G2JVX7	Apoa4	Apolipoprotein A-IV OS=Rattus norvegicus GN=Apoa4 PE=1 SV=1	8.27643	8.19515	8.20835	8.11892	8.12881	8.07106	8.43469	8.15577	8.71664	8.35707	8.35442	8.3764	8.26016	8.51166	8.28388	8.43005	8.33846	8.44794	8.49653	8.48179	8.4461	8.52867	8.58163	8.4263	8.61359	8.29918	8.56296	7	3	7	3	44.3	392	5.22	90	0.366948	0.188112	-0.107992	0.726816	-0.0279663	0.303896	0.0800255	cell organization and biogenesis;defense response;metabolic process;regulation of biological process;response to stimulus;transport	cell surface;extracellular	antioxidant activity;catalytic activity;enzyme regulator activity;metal ion binding;protein binding;transporter activity	No_Value	Pf01442, Pf07902, Pf13654, Pf15642
A0A0G2JVX9	Arpp21	cAMP-regulated phosphoprotein 21 OS=Rattus norvegicus GN=Arpp21 PE=1 SV=1	10.9464	11.1113	11.0372	10.7627	11.1273	10.8918	10.8755	11.2422	11.0478	11.0138	10.9196	11.0583	10.9393	11.196	10.9889	11.0988	11.1505	11.0505	11.1118	11.1552	11.1738	10.9836	10.9825	11.0676	11.1121	11.1644	11.1668	7	6	30	2	92.6	843	7.28	378	0.62006	0.535945	0.0368316	0.788333	-0.0155663	0.290114	-0.0523979	metabolic process;regulation of biological process;response to stimulus	No_Value	No_Value	No_Value	Pf01424, Pf03153, Pf09606, Pf09770
A0A0G2JVZ6	Itgav	Integrin subunit alpha V OS=Rattus norvegicus GN=Itgav PE=1 SV=1	14.8282	14.8238	14.7542	14.8073	14.833	14.9035	14.8998	14.826	14.8642	14.9093	15.0116	15.0147	14.836	14.9026	14.8984	14.81	14.8729	14.8253	14.9183	14.8716	14.9132	14.8534	14.8736	14.8018	14.9097	14.7484	14.8065	53	42	505	42	115.7	1052	5.74	12516	0.129188	0.27132	-0.0332605	0.28854	0.0274679	0.0770627	0.0607284	cell differentiation;cell growth;cell organization and biogenesis;cellular component movement;cellular homeostasis;metabolic process;regulation of biological process;response to stimulus;transport	cell surface;cytosol;membrane	protein binding;transporter activity	No_Value	Pf01839, Pf08441, Pf13517
A0A0G2JW01	0	Actin-binding LIM protein 1 OS=Rattus norvegicus GN=Ablim1 PE=1 SV=1	12.188	12.2792	12.234	12.1722	12.2483	12.2446	12.3593	12.2332	12.2809	12.2586	12.3133	12.3507	12.2163	12.3113	12.333	12.2531	12.2124	12.1895	12.2804	12.1956	12.2653	12.2596	12.2049	12.1732	12.3436	12.247	12.2374	60	23	287	13	48.6	427	8.07	3669	0.211174	0.114174	-0.0413657	0.118865	-0.0364901	0.862441	0.00487561	cell organization and biogenesis;cellular component movement;regulation of biological process	cytoskeleton	protein binding	synapse;neurogenesis	Pf02209
A0A0G2JW03	Lpin1	Lipin 1 OS=Rattus norvegicus GN=Lpin1 PE=1 SV=1	9.42398	8.56526	8.6818	9.57877	8.72357	8.7126	8.8942	8.66385	9.05676	8.67922	8.54168	8.7523	8.76079	8.57603	8.56663	8.682	8.55025	8.69839	8.65996	8.63796	8.67341	8.78651	8.70642	8.69459	8.51412	8.69582	8.67459	7	5	13	4	101.9	924	6.76	199	0.910011	0.892828	0.0157082	0.717292	0.0508761	0.74256	0.0351679	cell organization and biogenesis;metabolic process;regulation of biological process;response to stimulus	cytoplasm;membrane;nucleus	catalytic activity;protein binding	No_Value	Pf04571, Pf08235, Pf15017
A0A0G2JW12	LOC103689965	Complement component 4A (Rodgers blood group) OS=Rattus norvegicus GN=LOC103689965 PE=1 SV=1	8.94034	8.70942	8.85025	9.10149	8.79333	8.92185	9.08217	8.92517	9.07015	8.77507	8.83193	9.03426	8.77951	8.84083	8.90498	9.79243	8.99642	8.89851	8.88835	8.99067	8.93111	9.5884	8.90275	8.86117	8.78792	8.57461	8.72287	6	10	26	10	192.1	1737	7.46	281	0.0658846	0.835335	0.0270124	0.0424056	0.244826	0.0320948	0.217813	defense response;metabolic process;regulation of biological process;response to stimulus	extracellular	enzyme regulator activity;protein binding	No_Value	Pf00207, Pf01759, Pf01821, Pf01835, Pf07677, Pf07678, Pf07703, Pf10569, Pf11974, Pf13249
A0A0G2JW13	LOC103694210	NACHT and WD repeat domain-containing protein 2-like OS=Rattus norvegicus GN=LOC103694210 PE=4 SV=1	11.0337	11.0132	11.1275	10.9273	10.8178	10.9258	10.9639	10.9552	10.9705	10.953	11.013	11.0336	10.9543	11.0539	11.0259	10.9292	10.9883	10.9842	10.8773	10.8311	10.9744	10.8538	10.8437	10.802	11.0054	10.9208	10.8855	30	3	37	3	14.8	132	6.11	832	0.044967	0.668435	-0.0148461	0.0180319	-0.0850037	0.0698374	-0.0701577	No_Value	No_Value	No_Value	No_Value	No_Value
A0A0G2JW14	Spg21	Maspardin OS=Rattus norvegicus GN=Spg21 PE=1 SV=1	10.6076	10.6797	10.7066	10.5591	10.7173	10.6768	10.68	10.6271	10.6549	10.7786	10.8786	10.7432	10.7308	10.7741	10.7532	10.8386	10.7846	10.6862	10.7193	10.7523	10.7598	10.8057	10.7632	10.7121	10.7136	10.7436	10.7868	31	9	27	9	35	308	5.95	351	0.853866	0.661133	-0.0166141	0.994248	-0.00023418	0.616062	0.0163799	metabolic process	cytosol	catalytic activity;protein binding	No_Value	Pf00561, Pf00975, Pf12695, Pf12697
A0A0G2JW21	Robo1	Roundabout homolog 1 OS=Rattus norvegicus GN=Robo1 PE=1 SV=1	13.0273	12.9345	13.0401	13.0336	12.8708	12.889	12.9178	12.8688	12.9134	12.8471	12.89	12.974	13.019	12.9192	13.0352	12.8985	12.9004	12.8242	12.8977	12.8977	12.9414	12.9031	12.882	12.9002	12.9467	12.9549	12.9502	32	39	167	36	178.9	1640	5.99	2629	0.00215242	0.782029	0.00632551	0.00862259	-0.0748703	0.00109183	-0.0811958	cellular component movement;metabolic process;regulation of biological process;response to stimulus	cell surface;cytoplasm;membrane	protein binding	neurogenesis	Pf00041, Pf00047, Pf07679, Pf07686, Pf13895, Pf13927
A0A0G2JW34	Cisd3	CDGSH iron sulfur domain 3 OS=Rattus norvegicus GN=Cisd3 PE=1 SV=1	12.1445	12.0106	11.9359	12.2211	12.07	12.1336	12.1568	11.8512	11.9904	12.1845	12.1829	12.2147	12.0184	11.8023	11.9188	12.1755	12.046	12.018	12.069	12.314	12.079	12.3753	12.2784	12.3777	11.9223	12.1179	12.1058	54	9	86	9	14.4	127	9.88	635	0.0202968	0.423396	-0.0539655	0.0202145	0.127733	0.0186119	0.181698	No_Value	mitochondrion	No_Value	No_Value	Pf09360
A0A0G2JW38	Rpe	Ribulose-phosphate 3-epimerase OS=Rattus norvegicus GN=Rpe PE=1 SV=1	8.84729	8.87491	8.81522	8.7838	8.87022	8.86848	8.78045	9.01746	8.85194	8.76586	8.92009	8.90002	9.05734	9.00609	9.05168	9.02692	8.97763	8.90327	8.8421	8.86472	8.77314	9.06358	8.8547	8.97749	9.01594	8.77727	8.97819	16	3	26	2	24.9	228	5.41	426	0.474724	0.582115	-0.0245885	0.225556	-0.057072	0.520623	-0.0324835	metabolic process	cytosol	catalytic activity;metal ion binding;protein binding	No_Value	Pf00218, Pf00834
A0A0G2JW52	Prmt3	Protein arginine N-methyltransferase 3 OS=Rattus norvegicus GN=Prmt3 PE=1 SV=1	9.57819	9.65631	9.64218	9.62449	9.60038	9.61293	9.56609	9.60156	9.61092	9.76621	9.72872	9.69122	9.68765	9.63916	9.68938	9.67991	9.62257	9.57607	9.6568	9.51817	9.55293	9.49808	9.45891	9.54899	9.54608	9.6718	9.70326	13	7	26	6	61.7	553	5.14	366	0.426856	0.94036	-0.00293774	0.110146	-0.0410821	0.345249	-0.0381443	metabolic process;regulation of biological process	cytosol;ribosome	catalytic activity	No_Value	Pf05175, Pf06325, Pf08003, Pf08241, Pf12756, Pf12847, Pf13649, Pf13659, Pf13847
A0A0G2JW85	Rasa3	Ras GTPase-activating protein 3 OS=Rattus norvegicus GN=Rasa3 PE=1 SV=1	13.9089	13.9299	13.9347	13.8319	13.9026	13.9396	13.9474	13.8651	13.98	13.9493	13.9263	14.0213	13.9561	13.9864	13.9774	13.9027	13.9774	13.9285	13.9705	13.8336	13.8979	13.962	13.8477	13.8394	13.9839	13.9425	13.8649	62	44	259	42	95.9	834	7.34	5521	0.414785	0.538752	-0.0170972	0.146325	-0.0333195	0.523037	-0.0162223	cellular homeostasis;regulation of biological process;response to stimulus;transport	No_Value	enzyme regulator activity;metal ion binding;protein binding;transporter activity	No_Value	Pf00168, Pf00169, Pf00616, Pf00779
A0A0G2JW88	Map4	Microtubule-associated protein OS=Rattus norvegicus GN=Map4 PE=1 SV=1	15.4353	15.4411	15.4363	15.3689	15.4104	15.4122	15.4936	15.5176	15.3452	15.3	15.2894	15.3637	15.4362	15.435	15.5083	15.3207	15.4306	15.3824	15.3811	15.3568	15.4152	15.4766	15.3981	15.3894	15.4645	15.4769	15.461	27	53	946	13	233.3	2201	5.62	16071	0.0271236	0.730698	-0.0105832	0.000251525	-0.0684644	0.0746652	-0.0578811	cell division;cell organization and biogenesis;cellular component movement;regulation of biological process	cytoplasm;cytoskeleton	protein binding;RNA binding	synapse;neurogenesis	Pf00418
A0A0G2JW92	Mfsd6	Major facilitator superfamily domain-containing 6 OS=Rattus norvegicus GN=Mfsd6 PE=1 SV=1	9.64381	9.49573	9.42308	9.61968	9.48559	9.54522	9.5846	9.43787	9.46521	9.49073	9.59628	9.63282	9.534	9.50332	9.53749	9.50523	9.52002	9.48793	9.49711	9.42478	9.48422	9.55758	9.49113	9.50043	9.45998	9.40825	9.39953	21	11	63	1	82.2	738	5.78	1373	0.470982	0.474853	-0.0207637	0.569007	0.0182891	0.269023	0.0390529	transport	membrane	No_Value	No_Value	Pf01306, Pf07690, Pf12832
A0A0G2JW94	Clint1	Clathrin interactor 1 OS=Rattus norvegicus GN=Clint1 PE=1 SV=1	8.38501	8.40636	8.36234	8.52341	8.36063	8.53706	8.55094	8.33714	8.25783	8.23331	8.29117	8.36745	8.41649	8.41562	8.5152	8.35007	8.31588	8.29758	8.31536	8.23605	8.34905	8.50226	8.39727	8.36545	8.40549	8.49738	8.43024	27	14	99	2	53.8	506	5.82	1648	0.275168	0.968248	-0.00196902	0.130107	-0.0610032	0.156993	-0.0590341	cell organization and biogenesis;transport	Golgi;membrane	protein binding	No_Value	Pf01417
A0A0G2JWA3	Xpo7	Exportin 7 OS=Rattus norvegicus GN=Xpo7 PE=1 SV=1	13.5669	13.6007	13.6306	13.6204	13.5916	13.6049	13.5978	13.6321	13.5351	13.5028	13.5037	13.538	13.5973	13.6501	13.6595	13.6464	13.6677	13.634	13.6528	13.5889	13.6158	13.6114	13.6153	13.5905	13.6462	13.6453	13.6484	40	36	224	36	123.7	1087	6.38	5140	0.00477729	0.0129761	0.0550911	0.860876	-0.00248506	0.0114802	-0.0575762	transport	cytoplasm;nucleus	protein binding;transporter activity	No_Value	Pf03810
A0A0G2JWA5	Slmap	Sarcolemmal membrane-associated protein OS=Rattus norvegicus GN=Slmap PE=1 SV=1	13.771	13.8266	13.8201	13.7721	13.8778	13.9207	13.8252	13.751	13.8215	13.7943	13.7432	13.8963	13.7946	13.9189	13.9487	13.9158	13.8679	13.9017	13.8941	13.8372	13.9198	13.9178	13.8752	13.8762	13.9002	13.8958	13.874	48	34	262	32	92.9	808	5.26	4854	0.263565	0.107437	0.0451721	0.509167	0.0174774	0.354188	-0.0276947	cell organization and biogenesis;metabolic process;regulation of biological process	membrane	protein binding	No_Value	Pf00498, Pf04111
A0A0G2JWA8	Macf1	Microtubule-actin cross-linking factor 1 OS=Rattus norvegicus GN=Macf1 PE=1 SV=1	10.4585	10.5002	10.4791	10.3556	10.3808	10.6993	10.4714	10.4814	10.4426	10.6047	10.4062	10.5659	10.4408	10.6637	10.6406	10.6406	10.6165	10.4958	10.644	10.5049	10.6426	10.3717	10.4354	10.5616	10.6509	10.5227	10.6336	49	309	2810	1	830.2	7351	5.41	59367	0.235917	0.170936	0.0710382	0.983049	-0.00111114	0.092608	-0.0721494	cell organization and biogenesis;regulation of biological process;response to stimulus;transport	cytoplasm;cytoskeleton;Golgi;membrane	catalytic activity;metal ion binding;protein binding;RNA binding	synapse;neurogenesis	Pf00036, Pf00307, Pf00435, Pf00681, Pf02187, Pf11971, Pf12128, Pf13499, Pf13514, Pf13833
A0A0G2JWA9	Cit	Citron rho-interacting serine/threonine kinase OS=Rattus norvegicus GN=Cit PE=1 SV=1	13.9222	13.8339	13.9852	14.0818	13.8841	13.9795	14.1354	13.8707	14.0874	14.0497	14.1422	14.1636	13.9466	14.0187	13.922	14.0695	14.0724	14.0113	14.0505	14.0255	14.0145	14.0321	14.0364	14.053	14.0309	13.9643	13.9551	29	58	253	58	236.9	2069	6.52	3655	0.0100699	0.253619	-0.0423519	0.029475	0.0677979	0.00727876	0.11015	cell death;cell differentiation;cell organization and biogenesis;metabolic process;regulation of biological process;response to stimulus;transport	cytoplasm;cytoskeleton;Golgi;membrane;vacuole	catalytic activity;metal ion binding;motor activity;nucleotide binding;protein binding;structural molecule activity;transporter activity	synapse;neurogenesis	Pf00038, Pf00069, Pf00130, Pf00169, Pf00261, Pf00433, Pf00780, Pf01496, Pf01576, Pf02463, Pf03962, Pf04111, Pf04156, Pf05557, Pf05622, Pf05667, Pf07714, Pf07888, Pf07926, Pf08614, Pf09730, Pf09731, Pf10174, Pf12128, Pf13166, Pf13514, Pf14531
A0A0G2JWC7	Fermt2	Fermitin family member 2 OS=Rattus norvegicus GN=Fermt2 PE=1 SV=1	13.0392	13.1057	13.0451	13.1288	13.1094	13.1513	13.1812	13.0967	13.1024	13.094	13.1439	13.1568	13.1836	13.1847	13.1863	13.1741	13.0997	13.1297	13.125	13.1997	13.1439	13.127	13.1299	13.1315	13.1532	13.0999	13.2186	44	30	188	30	79.6	695	6.92	3388	0.876795	0.454732	0.0109122	0.838529	0.00503593	0.809645	-0.00587622	cell organization and biogenesis;regulation of biological process;response to stimulus	cytoplasm;nucleus	No_Value	No_Value	Pf00169, Pf00373
A0A0G2JWD6	Ap3b1	AP-3 complex subunit beta OS=Rattus norvegicus GN=Ap3b1 PE=1 SV=1	11.3514	11.3489	11.3111	11.4287	11.3391	11.3656	11.3673	11.284	11.3437	11.2377	11.3141	11.4492	11.321	11.3182	11.3464	11.4517	11.2731	11.3295	11.4102	11.305	11.3317	11.439	11.3907	11.3077	11.2854	11.3404	11.3436	24	26	167	15	121.4	1096	6	2227	0.517292	0.719441	0.0112562	0.189735	0.0297883	0.470069	0.0185321	cell organization and biogenesis;cellular component movement;coagulation;regulation of biological process;transport	membrane	protein binding	No_Value	Pf01602, Pf13646, Pf14796, Pf14797
A0A0G2JWG6	Golgb1	Golgin B1 OS=Rattus norvegicus GN=Golgb1 PE=1 SV=1	14.0872	14.1329	14.2053	14.1117	14.2007	14.2255	14.1112	14.1101	14.1443	14.1164	14.0982	14.245	14.1425	14.2551	14.2998	14.2325	14.2236	14.1264	14.1816	14.169	14.2545	14.1958	14.1995	14.2213	14.2355	14.2363	14.2477	25	81	320	76	368.9	3228	5.06	3177	0.270967	0.219875	0.0315134	0.65218	-0.012989	0.152454	-0.0445025	metabolic process;regulation of biological process	Golgi;membrane	RNA binding	No_Value	Pf04111, Pf05557, Pf07888, Pf09726, Pf12128
A0A0G2JWH5	Stt3a	Serine/threonine-protein kinase Chk1 OS=Rattus norvegicus GN=Stt3a PE=1 SV=1	13.2733	13.4247	13.3365	13.3338	13.4908	13.6358	13.349	13.3303	13.3026	13.3175	13.332	13.4402	13.3321	13.476	13.4703	13.4253	13.4601	13.3709	13.4563	13.4057	13.496	13.5414	13.4339	13.4373	13.4021	13.4011	13.3878	23	20	177	17	88.3	773	8.21	2701	0.151591	0.115311	0.0656338	0.102668	0.0634327	0.950094	-0.00220108	metabolic process	membrane	catalytic activity	No_Value	Pf02516
A0A0G2JWJ0	Ppp1r12a	Protein phosphatase 1 regulatory subunit 12A OS=Rattus norvegicus GN=Ppp1r12a PE=1 SV=1	13.5119	13.5568	13.5808	13.4378	13.5284	13.447	13.5487	13.5808	13.6147	13.5017	13.4017	13.4649	13.4709	13.5743	13.5546	13.5348	13.5316	13.5427	13.4306	13.5205	13.5186	13.4482	13.4634	13.5618	13.5655	13.4919	13.5454	33	34	238	1	115.2	1032	5.47	5210	0.278148	0.716	-0.010456	0.0639485	-0.0400324	0.291407	-0.0295764	cell organization and biogenesis;metabolic process;regulation of biological process;response to stimulus	chromosome;cytoskeleton;cytosol	catalytic activity;enzyme regulator activity;protein binding	No_Value	Pf00023, Pf03961, Pf12796, Pf13606, Pf13637, Pf13857
A0A0G2JWJ5	Atp7b	Copper-transporting ATPase 2 OS=Rattus norvegicus GN=Atp7b PE=1 SV=1	7.8827	7.81989	8.12607	8.03291	7.82664	8.22163	8.16743	7.95909	8.29326	7.89978	7.9755	7.89372	7.84972	7.76849	7.74816	7.74405	7.76405	7.7621	7.69059	7.85355	7.7033	7.85254	7.71491	7.88695	7.68592	7.71109	7.75118	5	7	22	5	162.5	1513	6.83	182	0.154161	0.176326	-0.116039	0.703519	0.0284012	0.0653781	0.14444	cellular homeostasis;response to stimulus;transport	endoplasmic reticulum;endosome;Golgi;membrane	catalytic activity;metal ion binding;nucleotide binding;transporter activity	No_Value	Pf00122, Pf00403, Pf00702, Pf08282, Pf12710, Pf13344
A0A0G2JWK6	Amer2	APC membrane recruitment protein 2 OS=Rattus norvegicus GN=Amer2 PE=1 SV=1	12.3355	12.354	12.341	12.3776	12.3587	12.3569	12.3966	12.2329	12.3181	12.305	12.3229	12.397	12.3321	12.3637	12.3742	12.3376	12.3414	12.2878	12.3394	12.4215	12.4096	12.4684	12.4389	12.4452	12.3871	12.3616	12.4243	50	18	152	18	53.7	509	8.48	2681	0.918049	0.728382	-0.0104749	0.776834	-0.00478448	0.842612	0.00569047	regulation of biological process	membrane	protein binding	No_Value	Pf09422
A0A0G2JWK7	Tagln	Transgelin OS=Rattus norvegicus GN=Tagln PE=1 SV=1	12.1508	11.92	12.2604	12.1511	11.8748	11.8663	12.3233	12.1682	12.0526	11.9991	11.9627	12.1922	12.008	12.1436	12.374	12.1542	12.2272	11.9407	12.1663	12.26	12.2784	12.1743	12.2363	12.1285	12.2783	12.3253	12.1407	66	13	80	12	23.3	207	8.66	833	0.543644	0.60473	-0.0353236	0.318729	-0.0757627	0.528099	-0.0404392	cell differentiation	No_Value	protein binding	No_Value	Pf00307, Pf00402
A0A0G2JWL3	Nf1	Neurofibromin OS=Rattus norvegicus GN=Nf1 PE=1 SV=1	9.32169	9.32737	9.366	9.33481	9.35303	9.31653	9.44451	9.2276	9.23027	9.16444	9.25791	9.22779	9.32247	9.26237	9.35398	9.2762	9.14634	9.34945	9.3463	9.12479	9.2604	9.4333	9.27446	9.25666	9.36993	9.32204	9.3874	44	104	567	2	312.6	2784	7.33	8532	0.211093	0.981621	-0.00101015	0.0930499	-0.0583791	0.122874	-0.0573689	regulation of biological process;response to stimulus	No_Value	enzyme regulator activity	No_Value	Pf00616, Pf13716
A0A0G2JWM2	Sirt2	NAD-dependent protein deacetylase OS=Rattus norvegicus GN=Sirt2 PE=1 SV=1	14.2929	14.3347	14.2161	14.2315	14.2197	14.2984	14.3174	14.2247	14.2036	14.2231	14.2336	14.3548	14.3224	14.2272	14.3704	14.3494	14.1739	14.1494	14.1709	14.2406	14.2409	14.3615	14.2442	14.3321	14.3167	14.4195	14.3892	73	27	412	27	43.1	388	5.53	11682	0.0245401	0.137461	-0.0467097	0.0104285	-0.0904874	0.177849	-0.0437777	cell communication;cell division;cell organization and biogenesis;metabolic process;regulation of biological process;response to stimulus	chromosome;cytoplasm;cytosol;membrane;mitochondrion;nucleus	catalytic activity;metal ion binding;nucleotide binding;protein binding	neurogenesis	Pf02146
A0A0G2JWM9	Tbc1d22b	TBC1 domain family, member 22B OS=Rattus norvegicus GN=Tbc1d22b PE=1 SV=1	8.52886	8.52525	8.5023	8.53069	8.45152	8.48559	8.38903	8.44195	8.32437	8.45185	8.53206	8.60089	8.61558	8.50279	8.59999	8.59949	8.4687	8.49814	8.61312	8.58604	8.47222	8.52396	8.54236	8.53158	8.54231	8.57383	8.58231	9	4	17	3	56.5	483	7.09	443	0.0966776	0.269835	0.0408304	0.251997	-0.0297459	0.0495431	-0.0705763	regulation of biological process	No_Value	protein binding	No_Value	Pf00566
A0A0G2JWN8	Rapgef3	Rap guanine nucleotide exchange factor 3 OS=Rattus norvegicus GN=Rapgef3 PE=4 SV=1	7.18503	7.16688	7.14802	6.99937	7.2272	7.16212	7.19042	7.17136	7.1749	7.15955	7.06961	7.34125	7.27689	6.97806	7.26674	7.27782	7.02976	7.19265	7.30871	7.40492	7.56229	6.87709	7.49349	7.2651	6.80311	7.31614	6.85545	6	5	29	4	104.5	926	8.13	326	0.312231	0.574605	0.0468941	0.149578	0.129833	0.341941	0.0829386	cell organization and biogenesis;regulation of biological process;response to stimulus	cytoskeleton;membrane	nucleotide binding;protein binding	synapse	Pf00027, Pf00610, Pf00617, Pf00618
A0A0G2JWP1	Cstf2	Cleavage stimulation factor subunit 2 OS=Rattus norvegicus GN=Cstf2 PE=1 SV=1	10.2549	10.1492	10.3223	9.91291	10.153	10.1401	9.97746	10.1943	10.2015	10.1397	10.2127	10.0843	10.3423	10.5011	10.1458	10.168	10.3171	10.2344	10.2409	10.2344	10.2218	10.0841	10.247	10.1062	10.2095	10.2201	10.267	14	5	16	3	55.5	525	7.03	212	0.0415763	0.392372	0.0416902	0.116842	-0.0877421	0.0137501	-0.129432	metabolic process;response to stimulus	No_Value	RNA binding	No_Value	Pf00076, Pf13893, Pf14259, Pf14327
A0A0G2JWP8	Top2a	DNA topoisomerase 2 OS=Rattus norvegicus GN=Top2a PE=1 SV=1	11.4461	11.443	11.2746	11.522	11.5115	11.4445	11.4238	11.2795	11.2903	11.2051	11.3487	11.4478	11.2686	11.4346	11.2909	11.3433	11.2037	11.2852	11.1974	11.5424	11.4512	11.532	11.543	11.5089	11.2134	11.4575	11.5152	3	5	22	5	173.2	1528	8.82	382	0.899826	0.888509	-0.00867261	0.767001	0.017461	0.638158	0.0261336	cell differentiation;cell division;cell organization and biogenesis;metabolic process;regulation of biological process;response to stimulus	chromosome;nucleus	catalytic activity;DNA binding;metal ion binding;nucleotide binding;protein binding;RNA binding	No_Value	Pf00204, Pf00521, Pf01751, Pf02518, Pf08070
A0A0G2JWQ0	Gtf2h1	General transcription factor IIH subunit 1 OS=Rattus norvegicus GN=Gtf2h1 PE=1 SV=1	7.21463	7.50604	7.65812	7.32893	7.46701	7.47398	7.39187	7.58846	7.62932	7.39454	7.60381	7.6761	7.45407	7.5718	7.50937	7.44564	7.2032	7.54202	7.77975	7.10084	7.11758	7.3803	7.28618	7.14907	7.14734	7.24233	7.27527	7	3	4	3	61.8	547	8.76	53	0.71326	0.462252	-0.0711895	0.890039	-0.0133355	0.50388	0.0578539	metabolic process;regulation of biological process;response to stimulus	nucleus	catalytic activity;protein binding	No_Value	Pf03909, Pf08567
A0A0G2JWT6	Pex16	Peroxisomal biogenesis factor 16 OS=Rattus norvegicus GN=Pex16 PE=1 SV=1	8.64362	8.72023	8.70905	8.63684	8.68776	8.74869	8.73462	8.7355	8.73506	8.83479	8.89448	8.80713	8.79206	8.74677	8.72535	8.8348	8.84307	8.63935	8.81241	8.7818	8.89193	8.82559	8.79827	8.71341	8.81771	8.76787	8.81032	22	6	23	6	38.6	336	9.74	471	0.526528	0.551232	-0.022467	0.663868	0.015962	0.180332	0.0384289	cell organization and biogenesis;transport	endoplasmic reticulum;membrane	protein binding	No_Value	Pf08610
A0A0G2JWX1	Psmd11	26S proteasome non-ATPase regulatory subunit 11 OS=Rattus norvegicus GN=Psmd11 PE=1 SV=1	14.2631	14.3276	14.346	14.2715	14.3282	14.2979	14.259	14.3537	14.2547	14.2469	14.2216	14.2753	14.3488	14.3331	14.3443	14.3239	14.3342	14.3537	14.3433	14.3183	14.3169	14.3059	14.3265	14.3268	14.3559	14.3919	14.3635	59	31	289	31	55.9	500	7.91	6220	0.00939097	0.0581819	0.0352832	0.166812	-0.020689	0.00938395	-0.0559722	cell differentiation;cell organization and biogenesis;metabolic process	cytosol;membrane;nucleus;proteasome	protein binding;structural molecule activity	No_Value	Pf01399
A0A0G2JWY8	Stard7	StAR-related lipid transfer domain-containing 7 OS=Rattus norvegicus GN=Stard7 PE=1 SV=1	9.95099	10.0328	10.0933	10.1226	10.0613	10.0521	10.0586	9.98651	10.0893	10.0856	10.1512	10.0154	9.98823	9.92203	10.0255	10.1334	10.1245	9.92017	9.96429	10.0118	10.0641	10.0312	10.0323	10.0139	10.0743	10.0022	10.1012	26	9	34	9	43	373	8.75	245	0.517792	0.971602	-0.00108094	0.376475	0.0293015	0.271544	0.0303825	metabolic process	cytosol	No_Value	No_Value	Pf01852
A0A0G2JX16	Qrich1	Glutamine-rich 1 OS=Rattus norvegicus GN=Qrich1 PE=1 SV=1	10.1777	10.0021	10.0732	10.51	10.0147	10.0835	10.2136	9.89326	10.0231	10.0158	10.1718	10.2671	10.0921	10.2625	10.0921	10.0516	10.0416	9.98667	9.94726	10.0523	10.012	10.1343	10.0223	10.1194	10.0718	9.98419	10.0365	6	5	15	5	86.5	777	5.87	129	0.956569	0.795875	-0.0179066	0.87222	-0.0103017	0.877394	0.00760492	cell organization and biogenesis;development;regulation of biological process	cytoplasm	DNA binding	No_Value	Pf00619, Pf12012
A0A0G2JX25	Gmpr2	GMP reductase OS=Rattus norvegicus GN=Gmpr2 PE=1 SV=1	10.9032	10.9337	10.9016	10.9636	10.9386	11.0127	10.9412	10.9431	10.8841	10.8855	10.8953	11.0308	11.0225	10.9939	11.0659	11.0872	11.0021	11.0303	11.0594	11.1632	11.0549	11.3775	11.2727	11.2363	11.0146	11.079	11.139	32	12	62	9	38	348	7.44	810	0.74173	0.805082	-0.0171555	0.42878	0.0287218	0.522815	0.0458774	metabolic process	No_Value	catalytic activity;metal ion binding	No_Value	Pf00478, Pf01070
A0A0G2JX45	Ate1	Arginyl-tRNA--protein transferase 1 OS=Rattus norvegicus GN=Ate1 PE=1 SV=1	11.335	11.4103	11.4238	11.3198	11.3605	11.3371	11.3317	11.4237	11.3095	11.2402	11.2916	11.2445	11.3128	11.3935	11.3016	11.3939	11.3156	11.3014	11.0923	11.2093	11.2273	11.1017	11.2443	11.2494	11.2783	11.251	11.3299	25	9	46	9	58.7	513	8.18	929	0.204525	0.75622	0.013383	0.170882	-0.0532379	0.078965	-0.0666209	metabolic process	cytoplasm;nucleus	catalytic activity	No_Value	Pf04376, Pf04377
A0A0G2JX62	Srpk2	SRSF protein kinase 2 OS=Rattus norvegicus GN=Srpk2 PE=1 SV=1	12.4559	12.4809	12.5144	12.5134	12.4698	12.4995	12.4721	12.3909	12.4727	12.3524	12.2344	12.3964	12.4299	12.5676	12.5131	12.4611	12.5422	12.5071	12.4745	12.5319	12.56	12.5209	12.5067	12.5288	12.5569	12.6013	12.5674	28	18	85	15	80.5	712	4.96	1208	0.0200357	0.0499654	0.0760349	0.533471	-0.0142256	0.0312803	-0.0902605	cell organization and biogenesis;metabolic process;regulation of biological process;response to stimulus	cytoplasm;cytosol;nucleus	catalytic activity;metal ion binding;nucleotide binding;protein binding;RNA binding	No_Value	Pf00069, Pf07714
A0A0G2JX67	Prepl	Prolyl endopeptidase-like OS=Rattus norvegicus GN=Prepl PE=1 SV=1	13.8512	13.8501	13.9102	13.8475	13.848	13.7463	13.8428	13.8245	13.9144	13.7759	13.8172	13.879	13.8863	13.7722	13.8354	13.7681	13.7712	13.8744	13.6361	13.7344	13.7644	13.7067	13.7363	13.6909	13.8208	13.7959	13.8259	45	29	223	29	85.8	747	6.51	4624	0.15084	0.542651	-0.0219558	0.0461461	-0.0619733	0.195799	-0.0400174	metabolic process;regulation of biological process	cytoskeleton;cytosol;Golgi	catalytic activity	synaptic signalling;neurotransmitter transport	Pf00326, Pf02897
A0A0G2JX72	Mbnl1	Muscleblind-like-splicing regulator 1 OS=Rattus norvegicus GN=Mbnl1 PE=1 SV=1	10.1287	9.58466	9.64048	10.3522	9.84352	9.88537	9.86523	9.57426	9.91792	9.63524	9.81051	9.78792	9.60869	9.81003	9.79511	9.83003	9.77226	9.89891	9.7495	9.80856	9.92965	9.93666	9.85598	9.80603	9.63436	9.78482	9.79573	20	8	50	3	47.2	436	8.62	634	0.169707	0.19917	0.0978007	0.100873	0.14305	0.522422	0.0452496	cell differentiation;cell organization and biogenesis;metabolic process;regulation of biological process	cytoplasm;cytosol;nucleus	metal ion binding;RNA binding	No_Value	No_Value
A0A0G2JX90	Garnl3	GTPase-activating Rap/RanGAP domain-like 3 OS=Rattus norvegicus GN=Garnl3 PE=1 SV=1	9.67902	9.83199	9.846	9.72307	9.82097	9.78217	9.76046	9.93113	9.86889	10.1043	9.85718	9.94918	10.3787	9.88839	9.98366	10.052	10.0086	10.1231	9.8809	10.0022	9.80372	9.95362	9.82887	9.93147	9.92103	9.90248	9.98959	15	12	29	11	115	1035	7.05	487	0.913829	0.982026	0.00129774	0.75593	-0.0248948	0.719507	-0.0261926	regulation of biological process	No_Value	enzyme regulator activity	No_Value	Pf00780, Pf02145
A0A0G2JX94	Amot	Angiomotin OS=Rattus norvegicus GN=Amot PE=4 SV=1	11.5012	11.5449	11.5918	11.5223	11.425	11.4157	11.6386	11.5157	11.5358	11.3735	11.4148	11.5285	11.3695	11.6012	11.5459	11.4378	11.4539	11.4561	11.4739	11.5005	11.42	11.4948	11.551	11.5823	11.4879	11.5133	11.5695	31	28	68	26	127.6	1191	7.06	1115	0.0730935	0.0715879	-0.0588935	0.0227277	-0.0689077	0.782466	-0.0100142	cell differentiation;cell organization and biogenesis;cellular component movement;regulation of biological process;response to stimulus	cell surface;cytoplasm	protein binding;receptor activity	No_Value	Pf12240
A0A0G2JXA1	Rab3gap1	Rab3 GTPase-activating protein catalytic subunit OS=Rattus norvegicus GN=Rab3gap1 PE=1 SV=1	13.3239	13.4262	13.4053	13.3815	13.4351	13.3308	13.3397	13.4484	13.3823	13.3844	13.3702	13.3262	13.4243	13.3584	13.3447	13.4236	13.3941	13.3831	13.377	13.4048	13.3897	13.3801	13.3827	13.4226	13.4282	13.3595	13.4016	49	32	201	2	86.1	769	6.35	3428	0.860805	0.570458	0.00924322	0.753056	0.00530105	0.830469	-0.00394217	cell organization and biogenesis;regulation of biological process;response to stimulus	Golgi	enzyme regulator activity;protein binding	synapse;synaptic signalling;neurotransmitter transport	Pf13890
A0A0G2JXC1	Lman1	Protein ERGIC-53 OS=Rattus norvegicus GN=Lman1 PE=1 SV=1	12.9112	13.0067	13.0066	12.9797	13.121	13.1363	12.9872	12.9962	13.0722	12.9597	12.9695	13.0702	12.9527	13.1377	13.0755	13.0881	13.0434	13.101	13.1232	13.0449	13.1014	13.1121	13.0726	13.0748	13.0352	13.0491	13.0482	40	22	218	21	58.1	517	6.49	3653	0.103128	0.0793469	0.0471766	0.0568175	0.0573574	0.730402	0.0101808	transport	cytoplasm;membrane	No_Value	No_Value	Pf03388
A0A0G2JXC5	Mrtfa	Megakaryoblastic leukemia (translocation) 1 OS=Rattus norvegicus GN=Mkl1 PE=1 SV=1	10.7381	10.7664	10.6474	10.6698	10.6642	10.6721	10.7909	10.7244	10.6139	10.5349	10.7176	10.7678	10.6557	10.8742	10.795	10.6533	10.6452	10.6207	10.5813	10.7201	10.7258	10.7373	10.5783	10.7717	10.7953	10.7318	10.7121	11	10	42	10	110	1038	5.36	787	0.0615052	0.378133	-0.0315858	0.00969897	-0.0848347	0.193755	-0.0532489	cell differentiation;cell organization and biogenesis;cellular component movement;regulation of biological process	cytoplasm;cytosol;nucleus	DNA binding;protein binding	neurogenesis	Pf02037, Pf02755
A0A0G2JXC8	Ttc39c	Tetratricopeptide repeat protein 39C OS=Rattus norvegicus GN=Ttc39c PE=1 SV=1	11.4589	11.6136	11.5778	11.586	11.7005	11.6381	11.6456	11.69	11.5947	11.5694	11.5287	11.6701	11.6304	11.6662	11.6913	11.6906	11.5671	11.6635	11.663	11.6304	11.6399	11.6528	11.6573	11.6648	11.6014	11.6176	11.7234	37	17	97	17	61.7	545	7.68	2001	0.73609	0.618972	0.0117661	0.464677	0.0220617	0.744635	0.0102956	No_Value	No_Value	protein binding	No_Value	Pf10300
A0A0G2JXD5	Chn2	Beta-chimaerin OS=Rattus norvegicus GN=Chn2 PE=1 SV=1	4.64774	4.76099	4.70075	4.54978	4.5366	4.70268	4.94467	4.90915	4.84192	5.02265	4.90734	4.97645	5.00913	5.1272	4.98595	5.06035	5.02302	5.09516	4.81784	4.97309	5.01291	4.80774	4.93127	4.91392	5.18802	4.99369	5.14712	20	7	13	7	52.7	460	7.94	209	0.573343	0.498164	-0.0537426	0.389822	-0.0876871	0.640156	-0.0339445	regulation of biological process;response to stimulus	No_Value	enzyme regulator activity;metal ion binding	No_Value	Pf00017, Pf00130, Pf00620
A0A0G2JXD7	Akt3	RAC-gamma serine/threonine-protein kinase OS=Rattus norvegicus GN=Akt3 PE=3 SV=1	12.9947	13.1088	13.0692	13.0052	13.0666	13.0923	13.1381	13.0015	13.0202	12.9468	13.0267	13.0947	13.0864	13.1357	13.1335	13.1204	13.0275	13.0291	13.0324	13.1092	13.1138	13.0258	13.1073	13.1102	13.2062	13.1749	13.1739	48	23	151	17	55.3	474	6.1	1457	0.0476753	0.594606	0.0139249	0.0565339	-0.0540663	0.0378692	-0.0679913	cell organization and biogenesis;metabolic process;regulation of biological process;response to stimulus	No_Value	catalytic activity;nucleotide binding	No_Value	Pf00069, Pf00169, Pf00433, Pf07714, Pf14531, Pf15413
A0A0G2JXD9	Dop1b	Dopey family member 2 OS=Rattus norvegicus GN=Dopey2 PE=1 SV=1	8.57602	8.6384	8.70761	8.66707	8.69154	8.7257	8.76448	8.67811	8.66583	8.70381	8.80504	8.78496	8.81484	8.76095	8.76814	8.77927	8.74532	8.61472	8.7609	8.77964	8.86736	8.88282	8.71332	8.76773	8.81814	8.78827	8.80728	6	13	33	12	257.6	2298	6.01	407	0.915214	0.662537	-0.0149513	0.888414	-0.00534895	0.796208	0.00960233	transport	cytosol;endosome	No_Value	No_Value	Pf04118
A0A0G2JXE5	Ankle2	Ankyrin repeat and LEM domain-containing protein 2 OS=Rattus norvegicus GN=Ankle2 PE=1 SV=1	9.6781	9.48922	9.44487	9.72587	9.49296	9.52098	9.59879	9.38627	9.49969	9.31252	9.25814	9.45328	9.40684	9.63244	9.51524	9.57481	9.45582	9.53344	9.44217	9.39896	9.47048	9.58022	9.51765	9.53678	9.45232	9.4845	9.4994	9	8	16	8	106.4	964	6.73	152	0.470807	0.317534	0.0524597	0.974754	0.00139607	0.317139	-0.0510636	cell division;cell organization and biogenesis;regulation of biological process	endoplasmic reticulum;membrane	protein binding	No_Value	Pf00023, Pf01693, Pf12796, Pf13637, Pf13857
A0A0G2JXG3	Tmem30a	Cell cycle control protein 50A OS=Rattus norvegicus GN=Tmem30a PE=1 SV=1	13.4342	13.4157	13.4472	13.6921	13.5084	13.5376	13.5305	13.3933	13.526	13.5732	13.6552	13.4984	13.4678	13.4254	13.4268	13.4368	13.4321	13.43	13.4764	13.3892	13.4776	13.4085	13.5023	13.4106	13.4638	13.3649	13.3649	34	15	257	15	41.1	364	7.97	5569	0.087996	0.75505	-0.013089	0.0762009	0.0632594	0.0324498	0.0763484	cell organization and biogenesis;regulation of biological process;transport	endoplasmic reticulum;Golgi;membrane	transporter activity	neurogenesis	Pf03381
A0A0G2JXG7	Carmil1	Capping protein regulator and myosin 1 linker 1 OS=Rattus norvegicus GN=Carmil1 PE=1 SV=1	10.6536	10.7085	10.6725	10.7732	10.677	10.6213	10.7193	10.6546	10.7245	10.6977	10.8147	10.7521	10.8301	10.7449	10.7092	10.7543	10.6791	10.6757	10.7078	10.7756	10.7124	10.7911	10.8054	10.7855	10.776	10.6972	10.8316	16	19	71	19	157.4	1421	7.99	1179	0.319076	0.121026	-0.0409382	0.334957	-0.0274707	0.639213	0.0134675	cell organization and biogenesis;cellular component movement;metabolic process;regulation of biological process;transport	cytosol;endosome;membrane;nucleus	protein binding	No_Value	No_Value
A0A0G2JXH2	Ccdc51	Coiled-coil domain-containing protein 51 OS=Rattus norvegicus GN=Ccdc51 PE=1 SV=1	13.5658	13.4739	13.4851	13.6058	13.5331	13.5372	13.5594	13.3762	13.5621	13.4914	13.4799	13.5145	13.415	13.4563	13.4905	13.5847	13.516	13.5112	13.6184	13.6507	13.6225	13.7293	13.6761	13.7199	13.533	13.6265	13.6309	45	21	182	21	48	429	8.68	2953	0.352512	0.859307	0.00788191	0.0879622	0.0558246	0.326112	0.0479427	No_Value	membrane;mitochondrion	No_Value	No_Value	No_Value
A0A0G2JXI9	Hist1h2bo	Histone H2B OS=Rattus norvegicus GN=Hist1h2bo PE=3 SV=1	14.3352	13.5656	13.6109	13.6539	13.2695	13.7457	13.6586	14.1555	13.9236	13.5517	13.941	14.6187	13.7392	14.3548	13.82	13.8682	13.4153	13.6362	13.775	14.0849	13.7583	13.8264	13.586	13.6388	13.6042	13.502	13.5272	61	11	276	5	15.5	138	10.24	5648	0.444607	0.196792	-0.188121	0.499851	-0.0946692	0.564866	0.0934518	cell organization and biogenesis;defense response;response to stimulus	chromosome;cytosol;nucleus	DNA binding;protein binding	No_Value	Pf00125, Pf00808
A0A0G2JXJ6	Ttc7b	Tetratricopeptide repeat domain 7B OS=Rattus norvegicus GN=Ttc7b PE=1 SV=1	13.3871	13.3485	13.3796	13.304	13.3402	13.3507	13.376	13.34	13.3812	13.3799	13.3984	13.453	13.3707	13.4099	13.3552	13.3194	13.3716	13.3293	13.399	13.3032	13.3865	13.2988	13.3481	13.286	13.3566	13.305	13.2944	43	20	220	20	64.9	584	6.67	4966	0.669367	0.410849	-0.0174892	0.510175	-0.011458	0.778935	0.00603125	cell organization and biogenesis;metabolic process	cytosol;membrane	protein binding	No_Value	Pf00515, Pf07719, Pf13181, Pf13414, Pf13424, Pf13432, Pf14559
A0A0G2JXJ7	Esyt1	Extended synaptotagmin-1 OS=Rattus norvegicus GN=Esyt1 PE=1 SV=1	7.94796	7.93212	8.12229	7.77553	7.97514	8.03202	7.9702	7.92026	8.1038	7.74526	7.75982	7.80555	7.7461	8.08477	8.0134	8.03177	7.97335	7.98297	8.00652	7.85156	8.01447	7.81278	7.9024	7.86546	7.87806	7.91425	7.88644	26	19	65	1	121.1	1089	5.62	1771	0.213972	0.0991258	0.0842	0.788842	0.0131059	0.203776	-0.071094	No_Value	endoplasmic reticulum;membrane	protein binding	No_Value	Pf00168
A0A0G2JXK1	Cacna1a	Voltage-dependent P/Q-type calcium channel subunit alpha OS=Rattus norvegicus GN=Cacna1a PE=1 SV=1	13.4991	13.4931	13.5921	13.5103	13.3951	13.4836	13.5054	13.399	13.5203	13.4311	13.4951	13.5966	13.4804	13.5675	13.6066	13.5394	13.5496	13.4192	13.432	13.3915	13.5214	13.4315	13.4593	13.4579	13.5225	13.3796	13.5118	29	53	355	48	267.7	2368	8.91	6410	0.27374	0.837524	-0.00599882	0.159439	-0.0456198	0.208316	-0.0396209	cell communication;cell differentiation;cell growth;cell organization and biogenesis;cellular homeostasis;regulation of biological process;response to stimulus;transport	membrane	transporter activity	synapse;synaptic signalling;synaptic organization;neurogenesis;neurotransmitter transport;behavior	Pf00520, Pf08016, Pf08763
A0A0G2JXN2	Trim46	Tripartite motif-containing protein 46 OS=Rattus norvegicus GN=Trim46 PE=1 SV=2	13.1332	13.0998	13.1059	13.2061	13.1539	13.2284	13.1883	13.0187	13.1249	13.0661	13.1311	13.1776	13.1015	13.1416	13.1127	13.181	13.085	13.0503	12.9975	13.2271	13.0979	13.2228	13.1569	13.2028	13.0605	13.2126	13.0983	45	26	156	26	83.4	759	7.65	3101	0.714918	0.847884	-0.00689379	0.57324	0.0179172	0.360216	0.024811	cell organization and biogenesis;cellular component movement;transport	cytoplasm;cytoskeleton	metal ion binding;protein binding	neurogenesis	Pf00041, Pf00097, Pf00643, Pf13445, Pf13923
A0A0G2JXN8	Osbpl8	Oxysterol-binding protein OS=Rattus norvegicus GN=Osbpl8 PE=1 SV=1	12.798	12.8101	12.8228	12.7191	12.7901	12.8151	12.7305	12.6981	12.7869	12.802	12.8098	12.8499	12.8506	12.8687	12.8542	12.8261	12.7913	12.8197	12.8722	12.8339	12.8364	12.8242	12.85	12.8582	12.8269	12.8746	12.8232	39	27	140	26	101.1	888	6.96	2940	0.220362	0.658863	0.0104745	0.157766	-0.0250219	0.109066	-0.0354964	cell differentiation;cell organization and biogenesis;regulation of biological process;transport	endoplasmic reticulum;membrane	transporter activity	No_Value	Pf00169, Pf01237
A0A0G2JXP1	Gyg1	Glycogenin-1 OS=Rattus norvegicus GN=Gyg1 PE=1 SV=1	12.4939	12.4866	12.4261	12.5517	12.4601	12.4475	12.5511	12.4797	12.3983	12.6006	12.5617	12.535	12.7222	12.4648	12.5116	12.5862	12.5562	12.5134	12.5268	12.5679	12.4734	12.4694	12.4944	12.5026	12.4711	12.4496	12.5361	24	10	79	10	40.6	361	5.87	1512	0.908184	0.704117	0.0100555	0.694587	0.0134535	0.924456	0.00339794	No_Value	membrane	catalytic activity	No_Value	Pf01501
A0A0G2JXP3	Nedd4l	Neural precursor cell-expressed, developmentally down-regulated 4-like, E3 ubiquitin protein ligase OS=Rattus norvegicus GN=Nedd4l PE=1 SV=1	14.237	14.3144	14.324	14.0792	14.2649	14.2256	14.2709	14.2471	14.2953	14.2201	14.2467	14.2363	14.2455	14.3448	14.2747	14.2684	14.2709	14.2029	14.2589	14.2263	14.3005	14.2161	14.284	14.244	14.3748	14.2622	14.2649	44	37	364	30	110.6	961	6.09	7715	0.0426072	0.456273	-0.0181041	0.0397773	-0.0605348	0.0380201	-0.0424307	metabolic process;regulation of biological process;response to stimulus	cytoplasm;membrane	catalytic activity;protein binding	neurogenesis	Pf00168, Pf00397, Pf00632
A0A0G2JXP4	Tango2	Transport and golgi organization 2 homolog OS=Rattus norvegicus GN=Tango2 PE=1 SV=1	9.68632	9.73595	9.66593	9.73331	9.70092	9.74788	9.77357	9.68101	9.62167	9.70013	9.73555	9.7012	9.74971	9.70226	9.74768	9.82732	9.69729	9.58055	9.57312	9.60964	9.71843	9.67777	9.65275	9.62788	9.69912	9.70645	9.73845	20	6	22	6	31.9	286	5.05	395	0.516695	0.954833	0.00188107	0.386138	-0.0270456	0.153477	-0.0289266	No_Value	Golgi;mitochondrion	No_Value	No_Value	Pf05742
A0A0G2JXT3	Fdps	Farnesyl pyrophosphate synthase OS=Rattus norvegicus GN=Fdps PE=1 SV=1	9.93958	10.1224	10.1511	10.0809	10.1944	10.139	10.1562	10.2552	10.1864	10.1052	9.93901	10.0598	10.0605	10.0016	10.0642	10.1426	10.172	10.1796	9.87156	9.91436	10.0322	9.76714	9.98315	9.92519	10.1326	9.89324	10.1082	37	14	73	3	48.6	420	6.57	2114	0.789492	0.555788	0.0388241	0.578821	0.0281392	0.859448	-0.0106849	metabolic process	No_Value	catalytic activity	No_Value	Pf00348
A0A0G2JXT6	Mtmr6	Myotubularin-related protein 6 OS=Rattus norvegicus GN=Mtmr6 PE=1 SV=1	13.0519	13.1205	13.149	13.013	13.1154	13.1121	13.0699	13.1183	13.1154	13.1331	13.1477	13.2588	13.196	13.1974	13.18	13.1696	13.1336	13.1472	13.1962	13.2488	13.2239	13.2075	13.1843	13.1853	13.2639	13.233	13.2398	48	27	126	26	75.5	655	7.93	2181	0.588719	0.826011	-0.00673665	0.361168	-0.0302011	0.431513	-0.0234644	metabolic process;transport	cytoplasm	catalytic activity;transporter activity	No_Value	Pf06602
A0A0G2JXT8	Flnb	Filamin B OS=Rattus norvegicus GN=Flnb PE=1 SV=1	11.5552	11.5215	11.5586	11.684	11.5499	11.6054	11.5868	11.4579	11.6416	11.6061	11.6097	11.599	11.5068	11.546	11.501	11.5694	11.546	11.4843	11.5749	11.5408	11.5539	11.4917	11.5222	11.5754	11.5415	11.485	11.5231	20	42	109	34	277.7	2602	5.67	1344	0.161455	0.941302	0.0020415	0.0639033	0.0411089	0.10576	0.0390674	cell differentiation;cell organization and biogenesis	cytoplasm;cytosol;membrane;nucleus	protein binding;RNA binding	No_Value	Pf00307, Pf00630
A0A0G2JXT9	Arhgef17	Rho guanine nucleotide exchange factor (GEF) 17 OS=Rattus norvegicus GN=Arhgef17 PE=1 SV=1	10.4783	10.4886	10.4728	10.4944	10.462	10.4641	10.5254	10.3884	10.4649	10.4291	10.5676	10.62	10.4399	10.4116	10.488	10.5396	10.4721	10.3383	10.3811	10.461	10.4684	10.5276	10.4252	10.5348	10.4047	10.483	10.4519	15	20	67	19	221.9	2056	6.28	1340	0.225351	0.184632	-0.0446394	0.855727	-0.00420062	0.169322	0.0404388	cell organization and biogenesis;regulation of biological process	No_Value	protein binding	No_Value	Pf00621, Pf08745
A0A0G2JXY9	Epn2	Epsin-2 OS=Rattus norvegicus GN=Epn2 PE=1 SV=1	7.83617	7.86143	7.98511	7.78916	7.8287	7.86611	7.86114	7.84127	7.9951	7.95884	7.82693	7.82408	7.9768	7.87701	7.96673	7.8921	7.93573	7.90226	7.96346	7.86802	8.09189	7.75199	7.91423	7.92026	8.11164	7.98113	7.99963	39	21	222	2	64.6	604	8.24	6549	0.151418	0.494752	0.0270673	0.228965	-0.0509124	0.0571906	-0.0779798	transport	No_Value	No_Value	No_Value	Pf01417, Pf07651
A0A0G2JY03	0	Uncharacterized protein OS=Rattus norvegicus PE=1 SV=1	14.0247	14.015	14.0428	13.9535	13.9296	13.882	14.0371	14.012	14.0617	13.9344	13.8596	13.9053	13.8464	14.2184	14.1458	13.878	14.025	14.0043	13.9436	13.7581	13.9619	13.792	13.8312	13.7729	14.1685	13.8813	13.966	87	21	360	16	28.2	257	6.27	8827	0.0435808	0.750247	0.0144203	0.0485604	-0.108112	0.0418594	-0.122532	No_Value	cytoskeleton	protein binding;structural molecule activity	No_Value	Pf01044
A0A0G2JY08	Myo18a	Myosin XVIIIa OS=Rattus norvegicus GN=Myo18a PE=1 SV=1	15.4023	15.4183	15.4343	15.3676	15.3948	15.4065	15.3686	15.3957	15.3946	15.3666	15.3638	15.4479	15.4413	15.4566	15.466	15.4386	15.4307	15.4368	15.4381	15.4217	15.4199	15.3792	15.417	15.4338	15.4595	15.4304	15.4111	57	109	810	108	233.2	2054	6.24	14393	0.0136748	0.128488	0.0208125	0.112149	-0.0183357	0.00752632	-0.0391481	cell organization and biogenesis;cellular component movement;metabolic process;regulation of biological process;transport	cytoplasm;cytoskeleton;Golgi;membrane	catalytic activity;motor activity;nucleotide binding;protein binding;RNA binding;structural molecule activity;transporter activity	synapse	Pf00038, Pf00063, Pf00595, Pf00769, Pf01496, Pf01576, Pf02463, Pf02841, Pf03962, Pf04111, Pf04156, Pf04502, Pf04615, Pf05483, Pf05557, Pf05622, Pf05701, Pf05911, Pf05914, Pf06160, Pf06785, Pf07888, Pf09726, Pf09728, Pf09730, Pf09787, Pf10174, Pf12128, Pf12329, Pf12889, Pf13166, Pf13514, Pf13851, Pf15070, Pf15397
A0A0G2JY12	Pxn	Paxillin OS=Rattus norvegicus GN=Pxn PE=1 SV=1	8.09515	8.30207	8.40963	8.30865	8.22408	8.23727	8.27737	8.29887	8.07694	8.23196	8.24976	8.39294	8.26238	8.32202	8.3698	8.28027	8.35675	8.28665	8.24781	8.30585	8.37076	8.35978	8.27149	8.37497	8.30597	8.30936	8.33521	11	5	17	5	64	586	6.39	241	0.874332	0.800017	0.0093352	0.764131	-0.0103883	0.655051	-0.0197235	No_Value	cytoskeleton	metal ion binding	No_Value	Pf00412, Pf03535
A0A0G2JY22	Dip2b	Disco-interacting protein 2 homolog B OS=Rattus norvegicus GN=Dip2b PE=1 SV=1	13.916	13.9802	13.9484	13.9346	13.9945	13.9958	13.988	13.9713	13.9624	13.9537	13.9644	14.02	13.9839	13.9641	13.9798	14.0158	13.9471	13.9736	13.9313	13.9779	13.9347	14.0319	13.9671	14.008	13.9514	13.9646	13.9974	43	51	301	49	170.8	1573	8.09	6856	0.269515	0.221011	-0.0179397	0.872178	0.00216569	0.125285	0.0201054	metabolic process	cytoplasm;membrane;nucleus	catalytic activity	No_Value	Pf00501, Pf06464
A0A0G2JY26	Dnajc6	DnaJ heat shock protein family (Hsp40) member C6 OS=Rattus norvegicus GN=Dnajc6 PE=1 SV=1	15.3898	15.3632	15.3765	15.4399	15.3266	15.3552	15.3393	15.3679	15.2889	15.318	15.3973	15.3893	15.454	15.3226	15.4105	15.3596	15.296	15.3513	15.3544	15.4191	15.3208	15.3588	15.3799	15.3893	15.3863	15.376	15.3371	54	41	785	39	102.1	938	7.33	17470	0.454181	0.975167	-0.000618723	0.298816	-0.0214616	0.258589	-0.0208429	cell organization and biogenesis;regulation of biological process;transport	No_Value	No_Value	synapse	Pf00226, Pf10409
A0A0G2JY43	Aldh3a2	Fatty aldehyde dehydrogenase OS=Rattus norvegicus GN=Aldh3a2 PE=1 SV=1	14.0052	13.9992	13.9756	14.0154	14.0221	14.0768	13.998	13.9129	14.0307	14.0454	14.0497	14.0538	13.9981	14.0091	14.039	14.0485	14.045	14.0334	14.1176	14.0084	14.0253	14.085	14.0071	14.0316	13.9581	14.0182	14.0121	39	21	264	21	65.3	584	9.1	5924	0.0757799	0.337202	0.0198123	0.00921986	0.0419901	0.244836	0.0221778	metabolic process;response to stimulus	cytosol;endoplasmic reticulum;membrane;mitochondrion;nucleus	catalytic activity	No_Value	Pf00171
A0A0G2JY45	Cpeb2	Cytoplasmic polyadenylation element binding protein 2 OS=Rattus norvegicus GN=Cpeb2 PE=1 SV=1	8.74118	8.8652	8.84535	8.95932	8.78559	8.83166	8.81785	8.75632	8.77011	8.73059	8.87562	8.86817	8.81747	8.80599	8.90835	8.89851	8.80081	8.7097	8.57538	8.63208	8.68087	8.8034	8.62817	8.70822	8.67197	8.72779	8.79768	25	14	74	5	80.7	744	8.29	1500	0.738666	0.851885	-0.00939041	0.493675	-0.0341158	0.501816	-0.0247254	regulation of biological process;response to stimulus	cytoplasm;nucleus	RNA binding;translation regulator activity	No_Value	Pf00076, Pf14259
A0A0G2JY48	Ephb2	Eph receptor B2 OS=Rattus norvegicus GN=Ephb2 PE=1 SV=1	13.4819	13.457	13.4525	13.2316	13.2394	13.268	13.3388	13.3012	13.3121	13.3518	13.2708	13.3284	13.4053	13.5148	13.5577	13.3163	13.3481	13.241	13.3015	13.2333	13.2745	13.2433	13.2542	13.2378	13.4482	13.377	13.3624	42	32	190	27	109.8	986	5.71	5157	1.00557e-07	0.318217	-0.0205097	5.97049e-06	-0.178104	2.27226e-05	-0.157595	cell organization and biogenesis;cellular component movement;metabolic process;regulation of biological process;response to stimulus	membrane;nucleus	catalytic activity;nucleotide binding;protein binding;receptor activity;signal transducer activity	synaptic signalling;synaptic organization;neurogenesis;learning or memory;behavior	Pf00041, Pf00069, Pf00536, Pf01404, Pf07647, Pf07699, Pf07714, Pf14575
A0A0G2JY62	Lpin2	Lipin 2 OS=Rattus norvegicus GN=Lpin2 PE=1 SV=1	9.28776	9.3482	9.4052	9.23745	9.34731	9.39515	9.29567	9.36632	9.31191	9.24199	9.31596	9.54345	9.38467	9.40779	9.47675	9.43401	9.29998	9.31875	9.44126	9.43667	9.48288	9.63676	9.39026	9.5119	9.51688	9.49006	9.431	7	6	12	5	103.8	932	5.44	120	0.698402	0.643556	-0.02453	0.291376	-0.0394296	0.772381	-0.0148996	metabolic process;regulation of biological process	cytosol;membrane;nucleus	catalytic activity	No_Value	Pf04571, Pf08235, Pf15017
A0A0G2JY73	Eif4g3	Eukaryotic translation initiation factor 4 gamma, 3 OS=Rattus norvegicus GN=Eif4g3 PE=1 SV=1	13.8661	13.9132	13.9672	13.8983	13.9693	13.9547	13.8887	13.8712	13.9446	13.8688	13.8468	13.9112	13.9281	14.0183	14.0313	13.9709	13.9444	13.982	13.8936	13.9614	14.0251	13.9756	13.9775	13.9883	13.9886	13.9999	14.0192	41	55	280	48	179	1614	5.85	4219	0.111414	0.126799	0.0363197	0.536545	-0.014688	0.067311	-0.0510077	regulation of biological process	No_Value	protein binding;RNA binding	No_Value	Pf02020, Pf02847, Pf02854
A0A0G2JYA2	Arfip1	ADP-ribosylation factor interacting protein 1, isoform CRA_b OS=Rattus norvegicus GN=Arfip1 PE=1 SV=1	11.4404	11.5016	11.5395	11.4579	11.4739	11.4408	11.4512	11.4404	11.4559	11.4037	11.4334	11.4474	11.539	11.4934	11.5128	11.4781	11.4808	11.4692	11.5173	11.4574	11.453	11.4266	11.4389	11.4749	11.4627	11.4382	11.502	31	11	58	10	41.4	373	6.67	765	0.00288522	0.0111728	0.0284411	0.150553	-0.0223607	0.0039028	-0.0508018	regulation of biological process;transport	cytoplasm;cytosol;membrane	protein binding	No_Value	Pf06456
A0A0G2JYB1	Capzb	F-actin-capping protein subunit beta OS=Rattus norvegicus GN=Capzb PE=1 SV=1	15.2899	15.1843	15.2408	15.2043	15.0917	15.1192	15.1987	15.1841	15.1715	15.248	15.2527	15.1823	15.2761	15.2551	15.3129	15.1806	15.1368	15.1317	15.1526	15.1736	15.1609	15.1765	15.1639	15.1808	15.1957	15.2136	15.1779	64	21	658	21	33.4	296	5.49	11904	0.000326317	0.0112057	-0.0452296	0.000516306	-0.0882972	0.0445758	-0.0430676	cell organization and biogenesis;regulation of biological process	cytoplasm;cytoskeleton;membrane	protein binding	neurogenesis	Pf01115
A0A0G2JYD6	Mfsd8	Major facilitator superfamily domain-containing 8 OS=Rattus norvegicus GN=Mfsd8 PE=4 SV=1	7.71642	7.76369	7.75198	7.74274	7.78417	7.89193	7.78261	7.77412	7.75029	7.724	7.77826	7.80977	7.62632	7.70796	7.75522	7.83894	7.78027	7.74995	7.88076	7.71186	7.83235	7.87474	7.79608	7.64217	7.53284	7.87005	7.6215	5	2	6	2	58	524	6.71	226	0.0408431	0.310779	0.0312155	0.0277872	0.096332	0.119547	0.0651165	cell organization and biogenesis;regulation of biological process;transport	membrane;vacuole	transporter activity	neurogenesis	Pf00083, Pf07690
A0A0G2JYF0	Slc4a10	Anion exchange protein OS=Rattus norvegicus GN=Slc4a10 PE=1 SV=1	14.9508	15.0279	14.9877	14.7927	14.978	14.989	14.9632	14.9801	15.0692	15.0112	15.0144	15.0665	14.9125	15.1065	15.0501	14.9018	15.0288	14.9722	14.9734	14.9033	15.0568	14.9585	14.9791	14.9373	15.1089	14.9495	14.9799	42	46	667	2	125.6	1118	6.51	12407	0.22179	0.186815	-0.0426108	0.151059	-0.0530689	0.714324	-0.0104581	transport	membrane	transporter activity	No_Value	Pf00955, Pf07565
A0A0G2JYG5	Myo9b	Unconventional myosin-IXb OS=Rattus norvegicus GN=Myo9b PE=1 SV=1	7.10772	7.10117	7.20835	7.18552	7.16562	6.90409	7.08568	7.12088	7.26767	7.16936	7.53186	7.44386	7.44194	7.26882	7.21483	7.48552	7.33572	7.24823	7.26998	7.28223	7.38494	7.25108	7.31243	7.20065	7.18129	7.2532	7.26606	3	4	5	4	229.1	2016	8.21	41	0.845359	0.855777	-0.0135139	0.711037	0.0242723	0.535272	0.0377862	cell organization and biogenesis;cellular component movement;regulation of biological process;response to stimulus	cytoplasm;cytosol;membrane	catalytic activity;enzyme regulator activity;metal ion binding;motor activity;nucleotide binding;protein binding	No_Value	Pf00063, Pf00130, Pf00612, Pf00620, Pf00788
A0A0G2JYH1	Pi4kb	Phosphatidylinositol 4-kinase beta OS=Rattus norvegicus GN=Pi4kb PE=1 SV=1	10.515	10.458	10.4428	10.6548	10.4696	10.4599	10.6188	10.4374	10.4271	10.4512	10.5504	10.5149	10.5258	10.4769	10.519	10.5194	10.499	10.4946	10.4949	10.4916	10.499	10.6197	10.5917	10.6198	10.5067	10.4974	10.5545	11	7	27	7	94.2	841	6.24	489	0.419296	0.420569	-0.0275762	0.673026	0.00965659	0.235358	0.0372328	metabolic process;regulation of biological process;response to stimulus	cytoplasm;cytosol;membrane	catalytic activity;nucleotide binding;protein binding	No_Value	Pf00454
A0A0G2JYH7	Sh2d3c	SH2 domain containing 3C (Predicted) OS=Rattus norvegicus GN=Sh2d3c PE=1 SV=1	9.29519	9.33011	9.36394	9.4031	9.28301	9.53371	9.5208	9.23132	9.42086	9.46236	9.65298	9.5936	9.60351	9.44033	9.4673	9.65222	9.48518	9.49398	9.74393	9.41375	9.6031	9.5765	9.5546	9.45485	9.72121	9.61589	9.54067	13	11	19	10	93.9	853	7.96	255	0.920672	0.800822	0.0160129	0.703735	0.0259823	0.87724	0.00996939	metabolic process;regulation of biological process;response to stimulus	No_Value	protein binding	No_Value	Pf00017, Pf00617
A0A0G2JYI0	Lrba	LPS-responsive beige-like anchor protein OS=Rattus norvegicus GN=Lrba PE=1 SV=1	12.3376	12.3315	12.3398	12.359	12.3091	12.3455	12.3172	12.2552	12.2405	12.3817	12.4375	12.3561	12.4522	12.3839	12.3445	12.3965	12.3597	12.31	12.3852	12.3201	12.3446	12.3564	12.3567	12.3652	12.3407	12.3784	12.3519	8	22	126	22	309.3	2783	5.74	2961	0.599297	0.76596	0.00700145	0.391021	-0.0145271	0.38873	-0.0215286	No_Value	endoplasmic reticulum;membrane;vacuole	protein binding	No_Value	Pf02138, Pf06469, Pf13385, Pf14844
A0A0G2JYJ1	Grb10	Growth factor receptor-bound protein 10 OS=Rattus norvegicus GN=Grb10 PE=4 SV=1	10.4441	10.4219	10.3825	10.4753	10.496	10.4476	10.5143	10.5464	10.5448	10.4876	10.4858	10.4633	10.4476	10.4401	10.4439	10.5482	10.4064	10.4622	10.4236	10.4566	10.3974	10.4474	10.4161	10.4921	10.4181	10.3568	10.4586	15	8	25	8	72.2	636	9.33	481	0.0108195	0.155284	-0.0315916	0.104289	0.033302	0.00278655	0.0648936	regulation of biological process;response to stimulus	cytoplasm	protein binding	No_Value	Pf00017, Pf00169, Pf00788, Pf08947
A0A0G2JYN4	Ergic2	ERGIC and golgi 2 OS=Rattus norvegicus GN=Ergic2 PE=1 SV=1	10.2117	10.1729	10.1347	10.2335	10.3369	10.2326	10.1494	10.186	10.2179	10.2417	10.2548	10.2992	10.2373	10.2942	10.2252	10.2944	10.2915	10.263	10.2314	10.433	10.2753	10.3084	10.3607	10.3715	10.3363	10.2461	10.2391	21	6	30	6	42.5	377	6.83	286	0.238259	0.509312	0.0224436	0.0798291	0.0548887	0.328855	0.0324452	transport	cytoplasm;membrane;nucleus	No_Value	No_Value	Pf07970, Pf13850
A0A0G2JYQ3	Ylpm1	YLP motif-containing protein 1 OS=Rattus norvegicus GN=Ylpm1 PE=1 SV=1	6.01794	5.91946	6.21648	5.85543	5.77993	5.90524	6.08217	5.88918	6.00195	6.03125	6.09577	6.27349	6.24367	6.28354	6.17189	6.14327	6	5.98142	5.89753	6.03452	5.98778	6.1189	6.08024	5.93342	5.98235	5.86492	5.86113	5	10	32	8	238.9	2121	6.81	178	0.168735	0.0651775	-0.102364	0.125421	-0.108476	0.928952	-0.00611199	No_Value	cytosol;nucleus	RNA binding	No_Value	Pf13207, Pf13671
A0A0G2JYQ6	Chat	Choline O-acetyltransferase OS=Rattus norvegicus GN=Chat PE=1 SV=1	10.6633	10.5808	10.6475	10.8239	10.6053	10.5703	10.5892	10.5913	10.6141	10.7229	10.6851	10.738	10.7366	10.5923	10.5794	10.6582	10.5359	10.6733	10.6518	10.5328	10.5845	10.5497	10.586	10.5874	10.6309	10.5475	10.5638	31	15	40	15	72.3	644	7.65	479	0.921	0.93617	-0.00306712	0.777079	0.0104154	0.660897	0.0134825	cell communication;cell differentiation;cell organization and biogenesis;metabolic process;regulation of biological process;response to stimulus	cytoplasm;mitochondrion	catalytic activity	synaptic signalling;synaptic organization;neurogenesis;learning or memory;behavior	Pf00755
A0A0G2JYR1	Exoc6b	Exocyst complex component OS=Rattus norvegicus GN=Exoc6b PE=1 SV=1	13.9723	13.986	14.0151	13.9463	14.0157	14.0027	14.0387	14.0074	14.012	14.0095	13.9778	14.0291	14.0036	13.9616	13.9894	13.9835	13.9749	13.9575	14.0166	14.029	13.953	14.0253	13.9476	14.0377	14.0181	13.9568	13.951	64	44	292	41	94.1	810	6.39	6235	0.135198	0.128641	-0.0228799	0.834584	0.00280656	0.0658916	0.0256865	transport	No_Value	No_Value	No_Value	Pf04091
A0A0G2JYT4	Exoc1	Exocyst complex component 1 OS=Rattus norvegicus GN=Exoc1 PE=1 SV=1	12.0203	12.0138	12.0739	11.9844	12.0009	12.0103	12.0837	12.0398	12.0304	12.0367	11.977	11.9824	12.0091	11.9718	11.9318	11.8806	12.0014	11.9459	11.9756	12.0061	11.8882	11.9627	11.9167	11.9885	11.9395	11.9397	11.9313	35	21	205	6	76.6	678	6	5067	0.329051	0.147117	-0.036076	0.528242	-0.0153229	0.394882	0.0207531	regulation of biological process;response to stimulus;transport	cytoplasm;membrane	No_Value	No_Value	Pf09763, Pf15277
A0A0G2JYU0	Rbfox1	RNA binding protein fox-1 homolog OS=Rattus norvegicus GN=Rbfox1 PE=4 SV=1	4.6236	4.40765	4.54165	4.25952	4.31197	4.54596	4.24165	4.3316	4.3818	4.37706	4.52244	4.62506	4.49937	4.75047	4.61025	4.61774	4.59364	4.592	4.47664	4.43088	4.57856	4.46479	4.4954	4.41578	4.25619	4.77103	4.44082	25	10	83	1	40.5	376	6.16	1241	0.224463	0.304224	0.0612595	0.446854	-0.0549024	0.103861	-0.116162	metabolic process;regulation of biological process	cytoplasm;nucleus	protein binding;RNA binding	No_Value	Pf00076, Pf13893, Pf14259
A0A0G2JYU2	mrpl11	Mitochondrial ribosomal protein L11 OS=Rattus norvegicus GN=mrpl11 PE=1 SV=1	11.6579	11.7057	11.7291	11.8531	11.7501	11.7731	11.6362	11.4968	11.6871	11.5438	11.6558	11.6192	11.7044	11.5678	11.7435	11.7308	11.6601	11.6221	11.7474	11.849	11.8187	11.6998	11.8971	11.9611	11.6622	11.8446	11.8583	56	11	74	11	20.7	192	9.96	1428	0.451933	0.259537	0.0675056	0.374064	0.036769	0.610889	-0.0307366	cell organization and biogenesis;metabolic process	mitochondrion;ribosome	RNA binding;structural molecule activity	No_Value	Pf00298, Pf03946
A0A0G2JYU3	Astn2	Astrotactin 2 OS=Rattus norvegicus GN=Astn2 PE=4 SV=1	10.5599	10.4962	10.599	10.4455	10.4645	10.4893	10.5498	10.4674	10.5903	10.5688	10.5535	10.5365	10.6009	10.4908	10.6703	10.6241	10.4878	10.3811	10.5395	10.5965	10.5696	10.7585	10.6301	10.6532	10.6158	10.6829	10.6292	19	18	62	18	149.5	1354	6.04	859	0.0517404	0.0543216	-0.0789202	0.028671	-0.0830307	0.910016	-0.00411055	regulation of biological process	endosome;membrane	metal ion binding;protein binding	No_Value	Pf01823, Pf14670
A0A0G2JYU5	LOC103694902	Ubiquitin-conjugating enzyme E2 B OS=Rattus norvegicus GN=LOC103694902 PE=1 SV=1	9.85671	9.68933	9.81087	9.96834	9.67124	9.75045	9.6869	9.75356	9.765	9.85545	9.63451	9.59435	9.88363	9.59954	9.68783	9.63385	9.7167	9.76099	9.6916	9.72174	9.60909	9.62519	9.72519	9.77404	9.69768	9.68694	9.80512	42	3	13	1	20.2	180	5.1	239	0.750642	0.78875	0.0121994	0.653958	-0.0215202	0.439084	-0.0337196	cell organization and biogenesis;metabolic process;regulation of biological process;response to stimulus	chromosome;cytoplasm;membrane;nucleus	catalytic activity;nucleotide binding;protein binding	No_Value	Pf00179, Pf14461
A0A0G2JYU6	Fmnl1	Formin-like 1 OS=Rattus norvegicus GN=Fmnl1 PE=1 SV=1	8.39083	8.51888	8.64425	8.0989	8.59496	8.57051	8.7234	8.80442	8.9037	8.6938	8.49624	8.37608	8.56996	8.59663	8.44591	8.49103	8.71186	8.51331	8.3305	8.41045	8.4754	8.16495	8.35495	8.48226	8.48684	8.28484	8.23876	32	36	216	1	122.7	1101	5.77	3164	0.516375	0.384033	-0.0892079	0.976579	0.00222598	0.341909	0.0914338	cell organization and biogenesis;cellular component movement;regulation of biological process	cytosol;membrane	protein binding	No_Value	Pf02181, Pf06367, Pf06371, Pf13851
A0A0G2JYW3	Clta	Clathrin light chain OS=Rattus norvegicus GN=Clta PE=1 SV=1	14.6793	14.6404	14.6683	14.5907	14.6072	14.6656	14.5472	14.5711	14.5103	14.5306	14.5367	14.6068	14.6671	14.619	14.7195	14.6117	14.6249	14.5475	14.742	14.6692	14.6769	14.6793	14.6394	14.6407	14.6689	14.7281	14.6526	44	15	451	2	25.6	236	4.48	6094	0.00568305	0.0730696	0.0526446	0.15025	-0.0341483	0.002228	-0.0867929	cell division;cell organization and biogenesis;transport	membrane	protein binding;structural molecule activity	synapse	Pf01086
A0A0G2JYY3	Tnk2	Activated CDC42 kinase 1 OS=Rattus norvegicus GN=Tnk2 PE=3 SV=1	9.89929	9.95207	10.0058	10.0197	9.94117	9.95229	9.99249	9.84839	9.91314	9.96508	10.093	10.1593	10.058	10.0178	10.1417	10.1044	10.0291	10.0105	9.96812	10.0642	9.9758	10.0996	9.92358	10.1102	10.0173	10.155	10.0912	8	7	16	7	116.8	1055	7.56	119	0.717245	0.914688	-0.00438849	0.37733	-0.0303048	0.576855	-0.0259163	cell differentiation;cellular component movement;defense response;metabolic process;regulation of biological process;response to stimulus;transport	cytoplasm;endosome;membrane;nucleus	catalytic activity;metal ion binding;nucleotide binding;protein binding	No_Value	Pf00018, Pf00069, Pf00627, Pf07653, Pf07714, Pf09027, Pf11555, Pf14531, Pf14604
A0A0G2JZ27	0	Formin 2 OS=Rattus norvegicus GN=Fmn2 PE=1 SV=1	13.4457	13.5787	13.5558	13.3583	13.6445	13.5126	13.5255	13.6382	13.5662	13.5963	13.5193	13.6038	13.5761	13.5125	13.5294	13.6151	13.6135	13.6504	13.5557	13.5682	13.5189	13.4726	13.575	13.5067	13.6275	13.477	13.5905	36	34	260	34	126.8	1201	5.2	6593	0.877939	0.916875	0.00373565	0.662894	0.0159961	0.646875	0.0122604	cell organization and biogenesis;cellular component movement;transport	endoplasmic reticulum;membrane	No_Value	No_Value	Pf02181
A0A0G2JZ48	Tmf1	RCG56136, isoform CRA_a OS=Rattus norvegicus GN=Tmf1 PE=1 SV=1	9.22896	9.38131	9.458	9.24424	9.43159	9.3898	9.44588	9.41602	9.44595	9.3361	9.28988	9.42243	9.37915	9.50911	9.44844	9.45571	9.38573	9.36724	9.26058	9.33573	9.48966	9.30259	9.35748	9.43392	9.50754	9.31437	9.39122	11	12	26	12	121.8	1093	4.86	268	0.744278	0.776605	-0.00999271	0.495811	-0.0286446	0.62048	-0.0186519	cell differentiation;cell organization and biogenesis;cellular component movement;defense response;regulation of biological process;response to stimulus;transport	endoplasmic reticulum;Golgi	No_Value	No_Value	Pf12325, Pf12329
A0A0G2JZ53	Birc6	Baculoviral IAP repeat-containing 6 OS=Rattus norvegicus GN=Birc6 PE=1 SV=1	11.8402	11.8613	11.8776	11.9537	11.8507	11.8597	11.9055	11.8298	11.8793	11.8947	11.8692	11.919	11.9317	11.8535	11.8919	11.9418	11.9374	11.8903	11.8976	11.9328	11.8915	11.9254	11.9594	11.9664	11.9113	11.9136	11.9576	8	25	88	24	434	3993	6.19	1808	0.743091	0.96838	0.000765589	0.47861	0.0129665	0.538051	0.0122009	cell death;metabolic process;regulation of biological process	cytoplasm;endosome;Golgi;membrane	catalytic activity;enzyme regulator activity;protein binding	No_Value	Pf00653, Pf12356
A0A0G2JZ56	Ank2	Ankyrin 2 OS=Rattus norvegicus GN=Ank2 PE=1 SV=1	12.9851	12.8519	12.798	13.0272	12.7393	12.8546	12.8737	12.7491	12.8227	12.9207	12.9395	12.9209	12.9487	12.8978	12.8521	12.8268	12.8711	12.8454	12.8916	12.7962	12.8302	12.8273	12.8547	12.8055	12.8709	12.8657	12.7588	77	117	2956	9	202.5	1848	6.25	66873	0.876162	0.918394	-0.00349659	0.647504	-0.0162926	0.686994	-0.012796	cell communication;cell organization and biogenesis;cellular homeostasis;regulation of biological process;response to stimulus	cytoplasm;cytoskeleton;membrane	protein binding;structural molecule activity	synapse	Pf00023, Pf00531, Pf00791, Pf12796, Pf13606, Pf13637, Pf13857
A0A0G2JZ60	Fsd1l	Fibronectin type III and SPRY domain-containing 1-like OS=Rattus norvegicus GN=Fsd1l PE=4 SV=1	12.6377	12.7647	12.7114	12.6602	12.6853	12.6822	12.6482	12.7553	12.6753	12.61	12.5891	12.6692	12.7196	12.7499	12.7847	12.727	12.6884	12.7678	12.6319	12.7224	12.7251	12.6794	12.6632	12.7346	12.743	12.7513	12.8587	46	18	99	18	57.1	508	6.9	2647	0.013639	0.203586	0.0295427	0.0660703	-0.0478432	0.0100574	-0.0773859	No_Value	No_Value	protein binding	No_Value	Pf00041, Pf00622
A0A0G2JZ68	Tfb1m	rRNA adenine N(6)-methyltransferase OS=Rattus norvegicus GN=Tfb1m PE=1 SV=1	10.2404	10.0923	10.0913	10.4157	10.1603	10.1363	10.1946	10.0357	10.1527	10.1868	10.1078	10.223	10.0703	10.1186	10.0972	10.1616	10.136	10.0787	10.2063	10.1713	10.192	10.2548	10.2461	10.2977	10.1247	10.2562	10.2177	41	12	43	12	39.1	345	9.48	491	0.484546	0.914054	-0.0045361	0.341351	0.0388561	0.245948	0.0433922	metabolic process;regulation of biological process	cytoplasm;mitochondrion	catalytic activity;DNA binding;RNA binding	No_Value	Pf00398
A0A0G2JZ73	Serpina1	Alpha-1-antiproteinase OS=Rattus norvegicus GN=Serpina1 PE=1 SV=1	12.5988	12.4328	12.8129	12.7743	12.6024	12.526	12.8417	12.4849	12.6273	12.5087	13.1326	12.5481	12.8925	12.8599	12.3325	12.8998	12.6207	12.6376	12.5212	12.6674	12.4067	12.4699	12.7783	12.4526	12.7732	12.4115	12.7466	22	10	75	10	46.6	415	6.34	1279	0.964266	0.820045	-0.0208904	0.794739	-0.022743	0.985994	-0.00185257	regulation of biological process	endoplasmic reticulum;Golgi	enzyme regulator activity;protein binding	No_Value	Pf00079
A0A0G2JZ77	Fgf13	Fibroblast growth factor OS=Rattus norvegicus GN=Fgf13 PE=1 SV=1	10.8886	10.8036	10.7196	10.7236	10.7711	10.8976	10.8413	10.6518	10.6358	10.742	10.9627	10.7982	10.6682	10.8018	10.7845	10.7625	10.7605	10.608	10.8326	10.8533	10.7942	10.8952	10.8715	10.8413	10.7676	10.8556	10.8354	16	4	37	4	25.6	226	8.87	449	0.821856	0.575687	-0.0262764	0.711091	-0.0135162	0.771026	0.0127602	regulation of biological process	extracellular	protein binding	No_Value	Pf00167
A0A0G2JZ83	Agap3	ArfGAP with GTPase domain, ankyrin repeat and PH domain 3 OS=Rattus norvegicus GN=Agap3 PE=4 SV=1	13.9604	13.8499	13.8242	14.0822	13.7996	13.8438	13.9664	13.8306	13.8431	13.8468	14.0163	13.9041	13.9015	13.8184	13.891	13.8764	13.7871	13.8226	13.7787	13.8486	13.79	13.8854	13.8403	13.8856	13.8148	13.8285	13.809	32	22	263	18	87.1	808	7.31	7199	0.408423	0.270915	-0.0432719	0.834225	-0.00763353	0.209915	0.0356384	metabolic process;regulation of biological process;response to stimulus;transport	cytoplasm;membrane;nucleus	catalytic activity;enzyme regulator activity;metal ion binding;nucleotide binding;protein binding	No_Value	Pf00023, Pf00071, Pf00169, Pf01412, Pf08477, Pf12796, Pf13637, Pf13857
A0A0G2JZ84	Epg5	Ectopic P-granules autophagy protein 5 homolog OS=Rattus norvegicus GN=Epg5 PE=1 SV=1	11.4652	11.5852	11.6308	11.4351	11.6277	11.6292	11.5796	11.6462	11.5589	11.5751	11.6678	11.7062	11.6984	11.6698	11.6685	11.823	11.7049	11.6722	11.6849	11.6934	11.7668	11.7383	11.7148	11.7119	11.7872	11.7676	11.7592	15	30	81	30	291.2	2575	6.23	1187	0.926548	0.724603	0.015362	0.990901	0.000572946	0.723261	-0.0147891	cell organization and biogenesis;metabolic process;transport	cytoplasm	No_Value	No_Value	No_Value
A0A0G2JZ88	RGD1306556	Similar to hypothetical protein A530094D01 OS=Rattus norvegicus GN=RGD1306556 PE=1 SV=1	12.1357	11.8975	12.0549	12.1098	11.834	11.9552	12.0521	11.8701	11.9341	12.1543	12.1372	11.9895	12.076	12.0851	12.146	12.0275	11.9886	11.9788	12.1011	11.9767	12.0212	11.9648	11.9463	11.9556	11.9188	12.0122	11.9344	8	12	108	12	192.3	1770	9.01	1574	0.735756	0.976615	-0.00125058	0.483899	-0.0297453	0.530976	-0.0284947	No_Value	No_Value	No_Value	No_Value	Pf15327
A0A0G2JZA1	Robo2	Roundabout guidance receptor 2 OS=Rattus norvegicus GN=Robo2 PE=4 SV=1	14.7481	14.6897	14.6889	14.6876	14.6143	14.6224	14.6879	14.6397	14.6824	14.6846	14.7488	14.7227	14.7479	14.7268	14.6845	14.6148	14.6695	14.6088	14.6644	14.6674	14.6149	14.6428	14.6157	14.614	14.7321	14.6733	14.637	52	61	458	5	165.7	1512	6.37	9464	0.00873477	0.124776	-0.0304971	0.00151241	-0.0626921	0.12797	-0.032195	cell death;cellular component movement;regulation of biological process;response to stimulus	cell surface;membrane	protein binding;receptor activity;signal transducer activity	neurogenesis	Pf00041, Pf00047, Pf07679, Pf07686, Pf13895, Pf13927
A0A0G2JZA2	Grpel1	GrpE protein homolog OS=Rattus norvegicus GN=Grpel1 PE=1 SV=1	14.0109	14.0598	14.0095	14.0932	14.0629	14.0811	14.0108	13.9667	14.0422	14.0019	13.9735	13.9951	13.8639	13.9894	13.9606	14.1196	14.0932	14.0871	14.0706	14.1495	14.0827	14.0137	14.1195	14.1568	14.0285	14.113	14.0543	59	17	200	17	25.8	230	8.15	3439	0.0141444	0.0233312	0.0621807	0.00746116	0.0833218	0.518152	0.0211411	metabolic process;regulation of biological process;transport	mitochondrion;nucleus;organelle lumen	enzyme regulator activity;nucleotide binding;protein binding	No_Value	Pf01025
A0A0G2JZA7	Cemip2	Transmembrane protein 2 OS=Rattus norvegicus GN=Tmem2 PE=1 SV=1	11.5773	11.5544	11.3065	11.4921	11.3604	11.4445	11.2399	11.3227	11.4275	11.4793	11.4811	11.5577	11.3865	11.4812	11.2869	11.3932	11.58	11.4192	11.5982	11.5053	11.5265	11.4782	11.4947	11.5028	11.3899	11.442	11.5275	17	23	78	23	153.9	1383	7.8	926	0.612758	0.398912	0.0372931	0.37198	0.0408098	0.942743	0.00351673	metabolic process	membrane	catalytic activity;metal ion binding;protein binding	No_Value	Pf10162
A0A0G2JZB6	0	Uncharacterized protein OS=Rattus norvegicus PE=1 SV=1	9.22896	9.06771	9.05731	9.4052	9.00242	9.02408	9.1828	8.9322	9.00598	9.13682	9.19006	9.12989	9.11462	9.07932	9.22298	9.01957	9.08004	8.99505	8.72914	8.92041	8.9096	9.01628	8.97661	8.97462	8.92409	8.95331	8.91548	32	4	10	4	15.8	145	5.72	48	0.649835	0.469041	-0.0510826	0.469736	-0.0531404	0.968338	-0.00205782	metabolic process	No_Value	RNA binding	No_Value	No_Value
A0A0G2JZB7	Nav3	Neuron navigator 3 OS=Rattus norvegicus GN=Nav3 PE=4 SV=1	12.0485	12.1175	12.0851	12.0719	12.0473	12.0561	12.0334	11.9975	11.9743	11.9975	12.1155	12.0861	12.1784	12.0523	12.0905	12.0547	12.0555	11.946	12.1071	12.0778	12.1347	12.1114	12.0894	12.0974	12.1339	12.1881	12.1858	14	29	100	27	241.4	2254	8.62	1416	0.0341217	0.83353	0.00539133	0.0332382	-0.0588103	0.0252807	-0.0642017	regulation of biological process	nucleus	catalytic activity;nucleotide binding;protein binding;RNA binding	No_Value	Pf00004, Pf00307, Pf00910, Pf02562, Pf13207, Pf13238, Pf13401, Pf13521
A0A0G2JZB8	Gpm6b	Neuronal membrane glycoprotein M6-b OS=Rattus norvegicus GN=Gpm6b PE=4 SV=1	11.5873	11.5593	11.6832	11.5205	11.5173	11.5911	11.5824	11.5299	11.5693	11.5024	11.6296	11.5753	11.7158	11.6612	11.7636	11.4669	11.5547	11.3577	11.5372	11.5128	11.5817	11.6511	11.564	11.5009	11.6447	11.6723	11.6919	35	8	234	4	31.5	291	5.95	3502	0.00012072	0.0958255	-0.0516453	0.000222278	-0.148801	0.00248491	-0.0971562	cell organization and biogenesis;regulation of biological process	membrane	No_Value	No_Value	Pf01275
A0A0G2JZC4	Sema6d	Semaphorin 6D OS=Rattus norvegicus GN=Sema6d PE=1 SV=1	10.823	10.8865	10.8155	10.9072	10.8042	10.8166	10.8843	10.7768	10.7815	10.9044	10.9692	10.9914	10.9308	10.8878	10.9048	11.0275	10.9551	10.8283	10.8078	10.8907	10.841	10.9941	10.9005	10.9247	10.9281	10.8686	10.9788	12	11	33	11	119.4	1069	8.47	475	0.712169	0.467444	-0.0276359	0.609299	-0.0161747	0.725694	0.0114612	regulation of biological process	Golgi;membrane	protein binding	No_Value	Pf01403, Pf01437, Pf06295
A0A0G2JZC6	Arhgef11	Rho guanine nucleotide exchange factor 11 OS=Rattus norvegicus GN=Arhgef11 PE=1 SV=1	12.7235	12.7301	12.7569	12.6835	12.7168	12.6793	12.7187	12.7402	12.6859	12.8011	12.768	12.7798	12.8233	12.7043	12.7964	12.824	12.7594	12.628	12.7397	12.6633	12.7248	12.7712	12.6885	12.7241	12.7626	12.7413	12.7614	31	37	147	4	174.1	1576	5.83	2362	0.161507	0.244664	-0.0287299	0.0870393	-0.0423258	0.469001	-0.0135959	regulation of biological process;response to stimulus	cytoplasm;membrane	enzyme regulator activity;protein binding	No_Value	Pf00595, Pf00615, Pf00621, Pf09128, Pf13180
A0A0G2JZD1	Ppp2r5c	Serine/threonine-protein phosphatase 2A 56 kDa regulatory subunit OS=Rattus norvegicus GN=Ppp2r5c PE=1 SV=1	14.3799	14.4178	14.4857	14.2817	14.3738	14.3598	14.3854	14.429	14.3903	14.3247	14.3465	14.467	14.4332	14.4818	14.5153	14.4104	14.454	14.3914	14.4705	14.4532	14.4656	14.4524	14.4195	14.4391	14.534	14.5118	14.4984	50	29	333	8	63.7	550	8.57	6841	0.0213802	0.977772	0.000743548	0.0259306	-0.0663882	0.0114232	-0.0671318	metabolic process;regulation of biological process;response to stimulus	cytosol;Golgi;nucleus	catalytic activity;enzyme regulator activity	No_Value	Pf01603
A0A0G2JZD5	Gab1	GRB2-associated-binding protein 1 OS=Rattus norvegicus GN=Gab1 PE=1 SV=1	10.0652	10.0372	10.1945	10.0454	10.1151	10.111	10.2266	10.1847	10.1502	9.97992	9.78566	9.93518	10.0302	10.1698	10.077	10.1561	10.1102	10.0172	9.852	10.0837	10.1311	9.98944	10.0932	10.078	10.1202	10.1256	10.1148	9	5	11	4	79.5	720	5.54	131	0.497334	0.696385	0.0220804	0.350826	-0.0347684	0.279503	-0.0568488	cell organization and biogenesis;regulation of biological process;response to stimulus	cytoplasm	protein binding;signal transducer activity	No_Value	Pf00169, Pf14593, Pf15409, Pf15413
A0A0G2JZD9	Kcnj9	G protein-activated inward rectifier potassium channel 3 OS=Rattus norvegicus GN=Kcnj9 PE=3 SV=1	10.3575	10.429	10.3846	10.4184	10.3502	10.4155	10.4555	10.2698	10.4701	10.4343	10.4091	10.3977	10.3504	10.4047	10.4459	10.3937	10.4655	10.2941	10.3947	10.4022	10.4692	10.4228	10.4531	10.3802	10.406	10.4231	10.43	18	6	40	6	45.9	411	4.97	906	0.913781	0.718525	-0.00989893	0.886344	-0.00308418	0.771067	0.00681474	regulation of biological process;transport	membrane	transporter activity	No_Value	Pf00520, Pf01007
A0A0G2JZE4	Magi1	Membrane-associated guanylate kinase, WW and PDZ domain-containing protein 1 OS=Rattus norvegicus GN=Magi1 PE=1 SV=1	7.89094	7.70381	7.68546	7.65066	7.45995	7.51382	7.54585	7.56426	7.67442	7.55162	7.58383	7.63827	7.67589	7.64353	7.64248	7.52723	7.50434	7.53697	7.70069	7.49711	7.65827	7.54903	7.75961	7.7186	7.65296	7.73506	7.69169	32	32	184	1	147.4	1337	6.98	4023	0.00429225	0.147853	-0.0596082	0.00201126	-0.141421	0.0426839	-0.0818125	cell death	cytoplasm;membrane;nucleus	protein binding;structural molecule activity	No_Value	Pf00397, Pf00595, Pf00625, Pf13180
A0A0G2JZE7	Arhgef40	Rho guanine nucleotide exchange factor 40 OS=Rattus norvegicus GN=Arhgef40 PE=1 SV=1	9.73573	9.89536	9.91193	9.67983	9.89546	9.73676	9.79338	9.95909	9.9302	10.0733	10.0026	10.0276	10.1087	10.0671	9.96599	10.0772	10.034	10.0659	9.58417	9.7104	9.7717	9.46872	9.83567	9.6945	9.90742	9.50876	9.61261	6	8	15	8	165.2	1516	5.47	244	0.95941	0.777052	-0.0255165	0.848921	-0.0175778	0.932675	0.0079387	regulation of biological process	No_Value	No_Value	No_Value	Pf00621
A0A0G2JZF6	Ndufaf2	NADH:ubiquinone oxidoreductase complex assembly factor 2 OS=Rattus norvegicus GN=Ndufaf2 PE=1 SV=1	12.1748	12.1849	12.0862	12.2263	12.1812	12.1413	12.1924	12.0604	12.2103	12.1559	12.1505	12.2459	12.0138	12.1418	12.0832	12.3363	12.1974	12.1794	12.2091	12.3011	12.1695	12.2477	12.2625	12.2031	12.1536	12.2258	12.2427	70	11	80	11	19.5	166	8.98	1565	0.0957831	0.440214	0.0236527	0.0452044	0.0705219	0.165949	0.0468692	metabolic process;regulation of biological process	membrane;mitochondrion	catalytic activity	No_Value	Pf05071
A0A0G2JZG7	Sars	Serine--tRNA ligase, cytoplasmic OS=Rattus norvegicus GN=Sars PE=1 SV=1	14.3373	14.4209	14.4357	14.3406	14.3585	14.35	14.2582	14.4882	14.3026	14.307	14.2734	14.2993	14.5001	14.3468	14.4701	14.3859	14.3485	14.3565	14.3699	14.3475	14.2959	14.3075	14.307	14.3263	14.3473	14.4263	14.4072	66	32	326	32	61.3	536	6.86	7283	0.00401379	0.212033	0.0315385	0.0148579	-0.0597995	0.00669013	-0.0913381	metabolic process;regulation of biological process	cytoplasm;cytosol;mitochondrion;nucleus	catalytic activity;DNA binding;nucleotide binding;protein binding	No_Value	Pf00587, Pf02403
A0A0G2JZH0	Cab39	Calcium-binding protein 39 OS=Rattus norvegicus GN=Cab39 PE=1 SV=1	13.6392	13.8825	13.9214	13.6043	13.902	13.9297	13.8322	14.0104	13.8602	13.8105	13.6861	13.8152	13.8059	14.0284	14.1343	13.9179	13.9836	13.9054	14.0365	13.8948	13.9854	13.9524	13.87	13.8286	14.0481	14.0168	14.0007	59	22	223	18	39.8	341	6.89	4443	0.3145	0.300238	0.0549073	0.592788	-0.0352643	0.146458	-0.0901716	cell organization and biogenesis;metabolic process;regulation of biological process;response to stimulus	No_Value	catalytic activity;enzyme regulator activity;protein binding	No_Value	Pf08569
A0A0G2JZH8	Pdhx	Dihydrolipoamide acetyltransferase component of pyruvate dehydrogenase complex OS=Rattus norvegicus GN=Pdhx PE=1 SV=1	14.7619	14.7075	14.7166	14.8629	14.8038	14.8401	14.7596	14.6341	14.7074	14.8171	14.7311	14.7661	14.6681	14.6793	14.7198	14.8389	14.841	14.8294	14.8956	14.9378	14.8628	14.9556	14.8973	14.9805	14.7143	14.8825	14.8325	44	21	538	21	54.1	502	8.75	10987	0.0245394	0.240726	0.0515088	0.00112342	0.114423	0.191998	0.0629145	metabolic process	extracellular;mitochondrion	catalytic activity	No_Value	Pf00198, Pf00364, Pf02817, Pf07174
A0A0G2JZH9	Dhx57	DExH-box helicase 57 OS=Rattus norvegicus GN=Dhx57 PE=4 SV=1	11.4466	11.5444	11.5521	11.5098	11.5881	11.5528	11.5185	11.4872	11.5329	11.5221	11.564	11.6099	11.6461	11.636	11.6033	11.6504	11.6295	11.6118	11.5072	11.5876	11.5867	11.6105	11.5815	11.6536	11.5973	11.622	11.6747	21	23	70	23	144.9	1285	6.84	1173	0.617605	0.521797	0.0159827	0.703509	-0.0109501	0.369399	-0.0269328	No_Value	No_Value	catalytic activity;metal ion binding;nucleotide binding;protein binding;RNA binding	No_Value	Pf00270, Pf00271, Pf00642, Pf04408, Pf05773, Pf07717, Pf13191, Pf13401
A0A0G2JZI0	Safb	Scaffold attachment factor B OS=Rattus norvegicus GN=Safb PE=1 SV=1	10.5544	10.2967	10.2593	10.1437	10.1378	10.3005	10.3281	10.5214	10.382	10.0212	10.253	10.6795	10.2928	10.7111	10.4469	10.2671	10.1353	10.1995	10.1379	10.2062	10.2375	10.0919	10.0359	10.1118	10.2038	10.0752	10.2026	15	12	44	12	105.5	940	5.36	920	0.260677	0.378541	-0.073271	0.0684878	-0.141922	0.506409	-0.0686513	metabolic process;regulation of biological process;response to stimulus	nucleus	DNA binding;protein binding;RNA binding	No_Value	Pf00076, Pf02037, Pf13893, Pf14259
A0A0G2JZI2	Eprs	Glutamyl-prolyl-tRNA synthetase OS=Rattus norvegicus GN=Eprs PE=1 SV=1	15.0204	15.0548	15.0492	15.0399	15.0764	15.0915	15.0355	14.9931	15.0646	15.0848	15.0414	15.0719	15.0527	15.088	15.0424	15.038	15.0246	15.1072	15.0515	15.1232	15.0969	15.0942	15.1171	15.0761	15.0418	15.0667	15.0726	59	73	578	73	169.8	1512	7.44	11470	0.490708	0.649267	0.00781155	0.205149	0.0178407	0.482661	0.0100292	metabolic process;regulation of biological process;response to stimulus	cytoplasm;cytosol;membrane	catalytic activity;metal ion binding;nucleotide binding;protein binding;RNA binding	No_Value	Pf00458, Pf00587, Pf00749, Pf01406, Pf03129, Pf03950, Pf09180, Pf14497
A0A0G2JZJ5	Ptdss1	Phosphatidylserine synthase 1 OS=Rattus norvegicus GN=Ptdss1 PE=1 SV=1	12.4009	12.5237	12.4806	12.4015	12.5647	12.5622	12.4366	12.3468	12.4388	12.4337	12.4859	12.5287	12.5165	12.6472	12.622	12.503	12.5265	12.4503	12.558	12.5443	12.6101	12.6018	12.6384	12.4709	12.5283	12.6274	12.5817	21	10	97	10	58.8	502	7.91	1580	0.275573	0.324945	0.0376871	0.509062	-0.0230829	0.150441	-0.06077	metabolic process	membrane	No_Value	No_Value	Pf03034
A0A0G2JZL4	Nhsl1	NHS-like 1 OS=Rattus norvegicus GN=Nhsl1 PE=4 SV=1	11.3795	11.3596	11.4292	11.4307	11.2712	11.2171	11.4528	11.3084	11.3375	11.3718	11.349	11.4203	11.3909	11.4096	11.3722	11.2796	11.2835	11.2628	11.3107	11.3791	11.274	11.3018	11.2918	11.3346	11.3606	11.3422	11.388	22	24	85	24	167.8	1575	8.1	1530	0.00987714	0.0906998	-0.0510564	0.00595429	-0.0803577	0.174272	-0.0293012	No_Value	No_Value	No_Value	No_Value	Pf15273
A0A0G2JZL6	Ift122	Intraflagellar transport 122 OS=Rattus norvegicus GN=Ift122 PE=4 SV=1	6.95039	6.9565	7.08615	6.90371	6.9508	6.83802	6.95366	7.10257	7.22895	6.89797	6.84199	6.95588	6.91399	6.95103	6.95519	6.99406	6.91418	7.00093	7.04408	6.82576	6.9611	7.27198	6.90363	7.03836	7.05066	6.90401	7.19144	6	5	10	5	141.6	1241	6.34	173	0.275048	0.157582	-0.0847047	0.163976	-0.058525	0.666834	0.0261796	cell organization and biogenesis;cellular component movement;regulation of biological process;response to stimulus;transport	cytoplasm;cytosol;membrane	protein binding	No_Value	Pf00400
A0A0G2JZM8	Clasp2	CLIP-associating protein 2 OS=Rattus norvegicus GN=Clasp2 PE=1 SV=1	15.5735	15.5731	15.5839	15.5682	15.5377	15.5394	15.5346	15.5342	15.5102	15.4623	15.4756	15.5037	15.583	15.5623	15.5961	15.546	15.5106	15.5249	15.5556	15.5161	15.5258	15.5192	15.5261	15.5351	15.607	15.6121	15.605	57	75	785	2	164.6	1505	8.03	17660	2.34403e-07	0.0375699	0.0248313	1.44387e-05	-0.0523902	4.33116e-06	-0.0772216	No_Value	cytosol;Golgi	No_Value	No_Value	Pf12348
A0A0G2JZN2	Unc5a	Netrin receptor UNC5A OS=Rattus norvegicus GN=Unc5a PE=4 SV=1	12.5519	12.4801	12.4689	12.4569	12.4299	12.4947	12.5401	12.4464	12.4932	12.4742	12.5277	12.5992	12.4613	12.5894	12.5176	12.4479	12.4468	12.4838	12.5251	12.4184	12.4623	12.4689	12.4914	12.4746	12.6091	12.4915	12.5082	31	21	135	20	98.7	898	6.92	3335	0.038396	0.0610856	-0.0388631	0.0167245	-0.05689	0.454834	-0.0180269	cellular component movement;regulation of biological process;response to stimulus	membrane	protein binding	neurogenesis	Pf00090, Pf00531, Pf00791, Pf07679, Pf13895, Pf13927
A0A0G2JZP9	Rnf11l1	Ring finger protein 11-like 1 OS=Rattus norvegicus GN=Rnf11l1 PE=1 SV=1	11.1938	11.0447	10.9037	10.95	11.1632	11.0374	10.9411	10.8385	11.287	10.9854	10.9333	10.9171	11.0134	10.9751	10.8964	11.0866	10.9417	10.8757	10.9314	11.0237	11.03	10.8941	10.8912	10.9285	11.0302	10.9387	10.9944	47	5	37	5	17.4	153	4.87	624	0.588125	0.384957	0.0470335	0.897913	0.00549454	0.443899	-0.041539	metabolic process	No_Value	catalytic activity;metal ion binding;protein binding	No_Value	Pf00097, Pf12678, Pf13639, Pf13923
A0A0G2JZR1	Osbpl6	Oxysterol-binding protein OS=Rattus norvegicus GN=Osbpl6 PE=1 SV=1	12.6865	12.7023	12.7816	12.7402	12.7323	12.7696	12.7351	12.7444	12.7006	12.63	12.6486	12.7518	12.7255	12.7538	12.8051	12.7808	12.7063	12.7658	12.7458	12.6517	12.7569	12.6896	12.6707	12.7037	12.7494	12.7001	12.7564	35	29	137	29	108.9	959	7.27	2282	0.0556384	0.0466093	0.0416592	0.946911	-0.00126298	0.0413944	-0.0429222	transport	cytosol;membrane	No_Value	No_Value	Pf00169, Pf01237, Pf15409
A0A0G2JZT1	Nwd2	NACHT and WD repeat domain-containing 2 OS=Rattus norvegicus GN=Nwd2 PE=4 SV=1	14.4299	14.4579	14.4528	14.4039	14.3034	14.3576	14.432	14.375	14.361	14.3399	14.4121	14.4545	14.4425	14.4626	14.4963	14.3536	14.3643	14.3104	14.3302	14.3326	14.3659	14.3561	14.3338	14.3284	14.4281	14.3617	14.432	43	59	402	59	181.6	1601	6.34	8220	8.99016e-05	0.123682	-0.0301041	2.69701e-05	-0.0935394	0.00512658	-0.0634353	No_Value	No_Value	protein binding	No_Value	Pf05729, Pf13191, Pf13401
A0A0G2JZU6	Tmeff2	Transmembrane protein with EGF-like and two follistatin-like domains 2 OS=Rattus norvegicus GN=Tmeff2 PE=4 SV=1	11.075	11.0463	11.1167	10.9156	10.9471	10.8904	11.0225	10.9743	10.9037	11.045	11.1182	11.2551	11.178	11.1959	11.1774	11.0261	11.0815	11.0179	10.988	10.7842	10.981	10.9586	10.9039	10.848	11.177	10.9614	10.9757	20	7	53	7	41.4	374	5.15	1029	0.0224509	0.400605	-0.0441561	0.00397894	-0.141293	0.0794876	-0.0971365	cellular component movement;regulation of biological process	membrane	protein binding	No_Value	Pf00050, Pf07648
A0A0G2JZV8	Fmr1	Synaptic functional regulator FMR1 OS=Rattus norvegicus GN=Fmr1 PE=1 SV=1	13.0616	13.0686	13.0571	13.1533	13.1719	13.1983	13.0717	12.946	13.0769	13.0276	13.0339	13.1078	13.032	13.1513	13.1153	13.1387	13.0937	13.1176	12.997	13.114	13.132	13.2029	13.123	13.1267	13.0049	13.1888	13.1299	49	26	187	1	68.9	614	7.42	3186	0.319662	0.171365	0.0444445	0.234345	0.0341129	0.747452	-0.0103316	cellular component movement;metabolic process;regulation of biological process;response to stimulus;transport	chromosome;cytoplasm;cytosol;endoplasmic reticulum;membrane;nucleus	protein binding;RNA binding;translation regulator activity	synapse;synaptic signalling;synaptic organization;neurogenesis;neurotransmitter transport	Pf00013, Pf05641, Pf12235, Pf13014
A0A0G2JZW4	Apc2	APC2, WNT-signaling pathway regulator OS=Rattus norvegicus GN=Apc2 PE=4 SV=1	9.54904	9.7178	9.63954	9.46048	9.65684	9.65105	9.68498	9.50972	9.56523	9.59894	9.63161	9.68947	9.61613	9.7003	9.66138	9.70084	9.65684	9.62077	9.67013	9.65229	9.62988	9.75296	9.69977	9.73093	9.67644	9.69007	9.74521	8	15	33	15	246.7	2308	8.7	253	0.612106	0.612365	-0.0182744	0.290663	-0.032974	0.66549	-0.0146996	cell organization and biogenesis;regulation of biological process;response to stimulus	cytoplasm;cytoskeleton;Golgi	protein binding	No_Value	Pf00514, Pf05109, Pf05956, Pf09311, Pf10473, Pf11414
A0A0G2JZX5	Iqsec2	IQ motif and Sec7 domain 2 OS=Rattus norvegicus GN=Iqsec2 PE=1 SV=1	14.4606	14.3606	14.3911	14.1727	14.2145	14.2227	14.2529	14.3617	14.4233	14.3923	14.3907	14.3735	14.2891	14.4276	14.3979	14.2594	14.2953	14.2711	14.27	14.1918	14.288	14.1712	14.2092	14.1757	14.3594	14.2605	14.278	62	46	496	40	105.1	949	7.24	11039	0.0128352	0.11853	-0.0627628	0.000939398	-0.115454	0.22133	-0.052691	cell organization and biogenesis;regulation of biological process	No_Value	protein binding	synaptic signalling	Pf01369
A0A0G2JZY0	Lsm14b	LSM family member 14B OS=Rattus norvegicus GN=Lsm14b PE=1 SV=1	11.1962	11.1339	11.0978	11.2674	11.3348	11.3505	11.2475	11.1103	11.1699	11.2024	11.2177	11.2563	11.1656	11.265	11.189	11.2953	11.178	11.2888	11.0496	11.3247	11.2702	11.2415	11.3397	11.3426	11.2061	11.2635	11.2835	35	10	37	10	46.2	424	9.41	868	0.25899	0.530514	0.0257063	0.122512	0.0620616	0.279277	0.0363553	No_Value	No_Value	RNA binding	No_Value	Pf09532, Pf12701, Pf14438
A0A0G2JZY3	Reps1	RALBP1-associated Eps domain-containing 1 OS=Rattus norvegicus GN=Reps1 PE=1 SV=1	12.3549	12.4522	12.4251	12.3333	12.4242	12.4075	12.3855	12.3965	12.3417	12.3989	12.4317	12.5127	12.4916	12.515	12.5621	12.4628	12.4778	12.3828	12.4564	12.3828	12.4156	12.4419	12.4149	12.3606	12.5123	12.4568	12.4824	31	19	93	18	80.5	744	5.88	1635	0.0324084	0.776109	0.0065474	0.0398288	-0.0565577	0.0278298	-0.0631051	transport	membrane	metal ion binding;protein binding	No_Value	Pf12763, Pf13499
A0A0G2JZZ3	Ctif	Cap-binding complex-dependent translation initiation factor OS=Rattus norvegicus GN=Ctif PE=1 SV=1	9.00952	9.03065	9.07222	9.04402	9.08876	9.17101	9.06627	9.0669	9.04175	9.0821	9.27917	9.32877	9.17397	9.24759	9.18706	9.21496	9.11109	9.04673	8.94596	9.15192	9.15608	9.2104	9.06802	9.26357	9.08712	9.19217	9.05717	14	9	30	9	67.3	598	6.61	371	0.476178	0.27335	-0.0529353	0.723273	-0.0141046	0.420528	0.0388307	metabolic process;regulation of biological process	cytosol	protein binding;RNA binding	No_Value	Pf02854
A0A0G2JZZ4	Selenom	Selenoprotein M OS=Rattus norvegicus GN=Selenom PE=1 SV=1	11.5857	11.5975	11.5506	11.7486	11.6436	11.7598	11.6044	11.6093	11.8228	11.6973	11.6082	11.6703	11.6007	11.5782	11.6523	11.6474	11.7191	11.5669	11.6763	11.667	11.6678	11.5716	11.6901	11.6804	11.6112	11.6406	11.5929	51	6	53	6	16.2	144	7.34	1526	0.0250006	0.628178	0.0157926	0.00498215	0.0763191	0.0484656	0.0605264	metabolic process;response to stimulus;transport	endoplasmic reticulum;Golgi	No_Value	No_Value	Pf08806
A0A0G2JZZ5	Frs2	Fibroblast growth factor receptor substrate 2 OS=Rattus norvegicus GN=Frs2 PE=1 SV=1	8.94735	8.88424	8.994	9.05446	8.98961	9.05349	9.04119	8.81637	8.909	9.05976	9.07623	9.06267	9.0831	8.95938	9.0577	9.06164	8.94504	8.94965	8.76139	8.8795	8.83662	8.85735	8.86249	8.85561	8.86534	8.83865	8.90729	21	9	27	6	57.8	517	6.04	304	0.999756	0.983893	-0.00103304	0.989039	-0.000629001	0.99307	0.00040404	cell communication;cell proliferation;regulation of biological process;response to stimulus	cytoplasm;membrane	protein binding	neurogenesis	Pf02174
A0A0G2K012	Ubxn6	UBX domain protein 6 OS=Rattus norvegicus GN=Ubxn6 PE=1 SV=1	13.1817	13.1742	13.2495	13.2039	13.1863	13.1843	13.1378	13.244	13.1389	13.1687	13.1294	13.1853	13.2657	13.1649	13.2391	13.2151	13.2129	13.1703	13.269	13.2007	13.2384	13.1991	13.2192	13.2649	13.2305	13.2641	13.242	51	22	159	22	58.3	524	9.42	2531	0.179701	0.278482	0.0215179	0.392742	-0.0145152	0.103734	-0.0360331	cell communication;metabolic process;response to stimulus;transport	cytoplasm;cytosol;membrane	protein binding	No_Value	Pf00789, Pf09409
A0A0G2K014	Lcp1	Lymphocyte cytosolic protein 1 OS=Rattus norvegicus GN=Lcp1 PE=1 SV=1	12.8537	12.8991	13.1138	12.7685	12.9493	12.8465	12.8627	13.0472	12.7805	12.7811	12.7325	12.7801	13.0258	12.8078	12.8712	12.9732	12.9649	12.9095	12.7945	13.0083	12.8542	13.0113	12.8506	12.9261	12.9076	12.9167	13.0263	53	28	167	25	71.9	645	5.34	2998	0.31448	0.487799	0.0329576	0.378409	-0.0392312	0.162974	-0.0721888	cell organization and biogenesis;cellular component movement;regulation of biological process;response to stimulus	cytoplasm;cytoskeleton;cytosol;membrane	metal ion binding;protein binding	No_Value	Pf00036, Pf00307, Pf13405, Pf13499, Pf13833
A0A0G2K038	Rexo2	Oligoribonuclease, mitochondrial OS=Rattus norvegicus GN=Rexo2 PE=1 SV=1	12.7423	12.6528	12.6217	12.6569	12.6618	12.6164	12.5885	12.6328	12.6948	12.585	12.6209	12.5203	12.5625	12.6034	12.5488	12.6662	12.7298	12.6723	12.652	12.8409	12.6937	12.6599	12.7144	12.6664	12.5829	12.7035	12.7784	32	8	77	8	28.7	254	6.95	2251	0.217965	0.0757682	0.0563429	0.226776	0.0437603	0.715125	-0.0125826	metabolic process	mitochondrion;nucleus;organelle lumen	catalytic activity	No_Value	Pf00929
A0A0G2K047	Acss3	Acyl-CoA synthetase short-chain family member 3 OS=Rattus norvegicus GN=Acss3 PE=1 SV=1	8.77685	8.71082	8.83384	8.92433	8.81181	8.83499	8.97683	8.76935	8.82588	9.017	9.10571	8.95119	8.91697	8.80389	8.89164	9.10434	8.90673	8.93434	9.05038	9.16168	9.08094	9.17599	9.06409	9.27583	8.95719	9.05014	9.05858	22	12	31	12	74.6	683	8.63	422	0.140765	0.571454	-0.0391445	0.137436	0.0899581	0.0725028	0.129103	metabolic process	mitochondrion	catalytic activity	No_Value	Pf00501, Pf13193
A0A0G2K051	Eea1	Early endosome antigen 1 OS=Rattus norvegicus GN=Eea1 PE=1 SV=1	15.4743	15.4714	15.6469	15.429	15.5491	15.4642	15.4379	15.413	15.5781	15.5301	15.2997	15.5047	15.5832	15.6241	15.5866	15.4916	15.516	15.3953	15.7403	15.5565	15.5276	15.4091	15.6965	15.4521	15.5343	15.5199	15.6311	62	90	764	89	165.3	1449	5.72	12724	0.199556	0.453878	0.0386899	0.279907	-0.0446908	0.0809178	-0.0833807	cell organization and biogenesis;metabolic process;transport	cytosol;endosome	metal ion binding;protein binding	No_Value	Pf01363, Pf03961, Pf09726, Pf12128, Pf13654
A0A0G2K089	Dennd4c	DENN domain-containing 4C OS=Rattus norvegicus GN=Dennd4c PE=1 SV=1	10.3211	10.2663	10.4278	10.3875	10.2319	10.2303	10.3471	10.1005	10.1946	10.2599	10.2312	10.3129	10.3463	10.2763	10.3298	10.3427	10.3492	10.2332	10.2463	10.2969	10.2914	10.3267	10.306	10.3388	10.3194	10.3424	10.373	9	17	39	17	211	1901	6.37	416	0.114775	0.535135	0.0213004	0.106826	-0.0436481	0.0604109	-0.0649485	cell organization and biogenesis;response to stimulus	cytosol;membrane	No_Value	No_Value	Pf02141, Pf03455, Pf03456
A0A0G2K0B0	Cdv3	Protein CDV3 homolog OS=Rattus norvegicus GN=Cdv3 PE=1 SV=1	12.5939	12.7259	12.7687	12.4328	12.6703	12.5762	12.5693	12.8018	12.5017	12.4387	12.3519	12.6048	12.7152	12.6618	12.7226	12.65	12.7156	12.6678	12.6483	12.663	12.6144	12.5814	12.566	12.6561	12.6569	12.755	12.7309	51	10	96	10	29.6	281	5.68	1830	0.0148436	0.236164	0.062935	0.0353875	-0.0769665	0.0121184	-0.139901	No_Value	cytoplasm;nucleus	No_Value	No_Value	Pf15359
A0A0G2K0B6	Snap91	Clathrin coat assembly protein AP180 OS=Rattus norvegicus GN=Snap91 PE=1 SV=1	15.9061	16.0297	16.0261	15.798	16.0164	15.9363	15.8433	16.1029	15.8893	15.8946	15.8901	15.9581	16.0059	16.1013	16.1361	16.0135	16.0243	16.045	16.0927	15.9979	16.021	15.9796	15.9724	15.931	16.167	16.1145	16.0689	34	32	1199	2	91.4	897	4.96	29303	0.0130622	0.173995	0.0537623	0.0982581	-0.0677945	0.00437535	-0.121557	cell organization and biogenesis	No_Value	protein binding	No_Value	Pf01417, Pf07651
A0A0G2K0C0	Fpgt	Fucose-1-phosphate guanylyltransferase OS=Rattus norvegicus GN=Fpgt PE=1 SV=1	8.34496	8.17755	8.3374	8.35617	8.17049	8.14416	8.20394	8.23108	8.11532	8.46975	8.20561	8.30185	8.6494	8.20551	8.27011	8.45027	8.24838	8.33252	8.61675	8.24208	8.36182	8.82456	8.39722	8.24218	8.35488	8.56402	8.65908	15	6	12	6	65.5	590	6.35	143	0.669074	0.930629	-0.00765154	0.37787	-0.0711409	0.508405	-0.0634894	No_Value	No_Value	catalytic activity	No_Value	Pf07959
A0A0G2K0D3	Lmod1	Leiomodin-1 OS=Rattus norvegicus GN=Lmod1 PE=1 SV=1	8.78742	9.03875	8.83944	9.08472	9.02023	8.94558	9.12087	8.97487	8.85194	8.87291	8.65214	8.6906	8.63317	8.49215	8.52283	8.78431	8.7818	8.76396	8.8232	8.73626	8.71956	8.86749	8.78828	8.70081	8.63835	8.67844	8.64049	10	5	26	5	66.2	595	9.35	205	0.0776684	0.818538	0.0155229	0.047613	0.154287	0.083867	0.138764	cell organization and biogenesis;regulation of biological process	cytoplasm;cytoskeleton;cytosol	protein binding	No_Value	Pf03250
A0A0G2K0D5	Osbpl7	Oxysterol-binding protein OS=Rattus norvegicus GN=Osbpl7 PE=1 SV=1	10.0325	9.95045	9.91583	10.1794	9.89317	9.91113	10.0441	9.79758	9.9012	9.84679	9.89487	9.83435	9.84088	9.77689	9.82091	9.91107	9.88904	9.73228	9.80699	9.84331	9.82705	9.90562	9.87084	9.94007	9.79243	9.85362	9.8688	14	10	33	9	94.8	837	7.99	471	0.893159	0.923504	-0.00465944	0.755604	0.0156826	0.580522	0.0203421	regulation of biological process;response to stimulus;transport	cytosol;membrane;vacuole	No_Value	No_Value	Pf00169, Pf01237, Pf15409
A0A0G2K0G3	Txnrd3	Thioredoxin reductase 3 OS=Rattus norvegicus GN=Txnrd3 PE=1 SV=1	9.85266	9.90639	9.88062	10.1134	9.89432	9.92413	9.9817	9.89811	9.84953	9.91103	9.99184	10.093	9.99479	9.82464	9.93849	10.0197	9.90812	9.90399	10.0375	10.032	10.0844	10.1208	10.0467	10.0863	9.95644	9.99931	10.0006	13	7	21	7	71.4	651	8.12	247	0.169689	0.874848	-0.00682343	0.0990284	0.0626322	0.0956438	0.0694557	cellular homeostasis;metabolic process;regulation of biological process;response to stimulus	cytosol;mitochondrion	antioxidant activity;catalytic activity;nucleotide binding	No_Value	Pf00070, Pf00462, Pf00890, Pf02852, Pf07992, Pf13738
A0A0G2K0H6	Wdr13	WD repeat domain 13 OS=Rattus norvegicus GN=Wdr13 PE=1 SV=1	13.5016	13.4633	13.5013	13.5101	13.4408	13.405	13.4135	13.4588	13.4362	13.3568	13.3584	13.4682	13.5199	13.4724	13.4536	13.4698	13.4562	13.414	13.5424	13.5409	13.5092	13.4914	13.5175	13.5083	13.5143	13.5836	13.5409	72	20	207	20	42.9	393	8	5374	0.0634822	0.256212	0.0310293	0.203416	-0.0291723	0.0253139	-0.0602015	No_Value	membrane	protein binding	No_Value	Pf00400
A0A0G2K0J2	Cacna2d2	Voltage-dependent calcium channel subunit alpha-2/delta-2 OS=Rattus norvegicus GN=Cacna2d2 PE=1 SV=1	13.1451	13.1612	13.2285	13.1293	13.1378	13.1372	13.1905	13.1285	13.1921	13.2614	13.1775	13.2979	13.1687	13.1977	13.1688	13.2041	13.1943	13.1882	13.3085	13.1818	13.2046	13.1547	13.1713	13.1836	13.2283	13.1513	13.1999	37	30	180	29	122.3	1076	5.35	2840	0.861115	0.75572	-0.00797696	0.850098	0.00404019	0.566239	0.0120171	No_Value	No_Value	No_Value	No_Value	Pf00092, Pf02743, Pf08269, Pf08399, Pf08473, Pf13519, Pf13768
A0A0G2K0K3	Nprl3	NPR3-like, GATOR1 complex subunit OS=Rattus norvegicus GN=Nprl3 PE=4 SV=1	10.1532	10.2041	10.1511	10.3139	10.1866	10.1931	10.2006	10.1556	10.1715	10.1306	10.1966	10.205	10.2187	10.0649	10.1431	10.2783	10.1722	10.1558	10.1738	10.2545	10.1841	10.3398	10.2313	10.2694	10.2067	10.2326	10.2631	15	6	19	2	64.8	582	6.86	240	0.480194	0.962401	0.00134065	0.27777	0.0305321	0.328767	0.0291914	cell communication;regulation of biological process;response to stimulus	membrane;vacuole	enzyme regulator activity	No_Value	Pf03666
A0A0G2K0K6	Ap1ar	Adaptor-related protein complex 1-associated regulatory protein OS=Rattus norvegicus GN=Ap1ar PE=4 SV=1	10.2202	10.1523	10.3062	10.2074	10.2359	10.3028	10.252	10.1551	10.1829	10.1739	10.0796	10.1698	10.1764	10.3187	10.2912	10.2619	10.2298	10.1626	10.3163	10.3027	10.3394	10.3656	10.3413	10.3139	10.4827	10.3224	10.3384	22	7	33	7	33.9	300	4.84	581	0.31137	0.355465	0.036092	0.481018	-0.0277391	0.186169	-0.0638311	regulation of biological process	cytosol;endosome;Golgi	protein binding	No_Value	No_Value
A0A0G2K0K8	Ralgapb	Ral GTPase-activating protein subunit beta OS=Rattus norvegicus GN=Ralgapb PE=1 SV=1	13.5568	13.5078	13.474	13.5582	13.4981	13.4835	13.5489	13.4361	13.4655	13.4576	13.5161	13.5512	13.4814	13.5096	13.5104	13.5329	13.4646	13.4675	13.4571	13.5097	13.4869	13.548	13.4904	13.4987	13.5442	13.4777	13.5209	38	41	194	41	160.7	1441	6.79	2794	0.713919	0.745302	-0.00600073	0.362346	-0.013815	0.657044	-0.0078143	regulation of biological process;response to stimulus	No_Value	enzyme regulator activity;protein binding	No_Value	Pf02145
A0A0G2K0L0	Papss1	3'-phosphoadenosine 5'-phosphosulfate synthase 1 OS=Rattus norvegicus GN=Papss1 PE=1 SV=1	8.08469	8.04681	8.14908	8.02323	8.09219	8.00001	8.0639	7.95549	8.16441	8.16494	8.23105	8.31856	8.2377	8.25096	8.23455	8.29672	8.19093	8.17761	8.13981	8.2432	8.22478	8.28475	8.25703	8.2946	8.15646	8.26558	8.30536	12	6	20	5	70.5	623	6.65	367	0.667041	0.470589	-0.0384726	0.403155	-0.0380789	0.993756	0.000393656	metabolic process	No_Value	catalytic activity;nucleotide binding;protein binding	No_Value	Pf01583, Pf01747, Pf02223, Pf08433, Pf13207, Pf13671, Pf14306
A0A0G2K0M8	Ncam1	Neural cell adhesion molecule 1 OS=Rattus norvegicus GN=Ncam1 PE=1 SV=1	17.0387	17.0798	17.0143	16.8867	17.0107	16.9111	16.9596	17.0718	17.0635	17.0395	16.935	17.0027	16.9761	17.0747	16.934	16.9179	17.0292	17.0448	16.994	16.831	16.8997	16.8504	16.8854	16.8401	17.0402	16.8809	16.9052	64	57	2206	18	108.5	1016	4.87	46751	0.453003	0.729032	-0.0136579	0.199509	-0.0465308	0.406712	-0.0328729	No_Value	cytosol;membrane	protein binding	No_Value	Pf00041, Pf00047, Pf07654, Pf07679, Pf07686, Pf08205, Pf13895, Pf13927
A0A0G2K0P1	Kifap3	Kinesin-associated protein 3 OS=Rattus norvegicus GN=Kifap3 PE=1 SV=1	11.6737	11.691	11.7624	11.5927	11.7349	11.6855	11.6849	11.7493	11.6914	11.6811	11.7054	11.7792	11.7436	11.7858	11.7705	11.7655	11.7629	11.7112	11.7933	11.784	11.8306	11.8143	11.8133	11.7898	11.8581	11.8287	11.7962	20	16	96	14	89.4	773	5.15	1128	0.610739	0.860547	-0.00534672	0.380804	-0.0277239	0.422408	-0.0223772	regulation of biological process	chromosome;cytoskeleton;endoplasmic reticulum;Golgi	protein binding	No_Value	Pf05804
A0A0G2K0P5	Trip4	Thyroid hormone receptor interactor 4 OS=Rattus norvegicus GN=Trip4 PE=1 SV=1	10.3205	10.4458	10.4441	10.449	10.4186	10.496	10.5575	10.376	10.3671	10.3199	10.3501	10.465	10.4645	10.4325	10.4434	10.5746	10.5063	10.3346	10.459	10.4785	10.4563	10.4722	10.464	10.4702	10.4277	10.4919	10.4777	12	9	33	9	76.9	682	8.46	444	0.4814	0.291724	0.0367647	0.375046	0.0249621	0.703924	-0.0118026	metabolic process;regulation of biological process;response to stimulus;transport	cytoplasm;nucleus	catalytic activity;metal ion binding;protein binding	synapse	Pf02614, Pf04266, Pf06221
A0A0G2K0P8	Slc44a1	CDW92 antigen, isoform CRA_b OS=Rattus norvegicus GN=Slc44a1 PE=1 SV=1	12.7081	12.7973	12.6953	12.7909	12.7504	12.9426	12.9848	12.6911	12.865	12.8498	12.8661	12.8861	12.7281	12.7755	12.8448	12.8329	12.8721	12.6541	12.7503	12.7165	12.7927	12.7471	12.6123	12.7171	12.6918	12.7715	12.7929	28	17	130	17	73	656	8.6	2448	0.537281	0.791738	-0.012999	0.34337	0.0330218	0.304822	0.0460208	transport	membrane;mitochondrion	transporter activity	No_Value	Pf04515
A0A0G2K0Q2	Kif5a	Kinesin heavy chain isoform 5A OS=Rattus norvegicus GN=Kif5a PE=1 SV=1	12.0952	12.1886	12.2413	12.122	12.2248	12.1643	12.1274	12.2254	12.2206	12.0609	11.9138	12.0128	12.0991	12.1595	12.1463	12.2137	12.1573	12.2194	12.2097	12.2252	12.2233	12.1047	12.1287	12.1838	12.203	12.1896	12.2121	40	35	228	1	116.9	1027	5.9	5274	0.0366067	0.0361755	0.0868673	0.249625	0.0250224	0.126919	-0.0618449	cellular component movement;metabolic process;transport	cytoplasm;membrane	catalytic activity;motor activity;nucleotide binding;protein binding	No_Value	Pf00225, Pf04111, Pf04156, Pf09731, Pf12128
A0A0G2K0Q8	Susd2	Sushi domain-containing 2 OS=Rattus norvegicus GN=Susd2 PE=1 SV=1	13.2903	13.5243	13.3601	13.3954	13.484	13.412	13.5245	13.5122	13.6	13.4881	13.3934	13.5354	13.3647	13.4292	13.2631	13.4171	13.6825	13.5177	13.5044	13.5082	13.505	13.3455	13.4132	13.44	13.3997	13.228	13.3465	33	19	194	19	90.6	825	6.39	6316	0.00516564	0.629061	0.0193077	0.00486698	0.135577	0.0108435	0.11627	regulation of biological process;response to stimulus;transport	membrane	receptor activity	No_Value	Pf00084, Pf00094, Pf01033, Pf03782
A0A0G2K0S1	Calcoco1	Calcium-binding and coiled-coil domain-containing protein 1 OS=Rattus norvegicus GN=Calcoco1 PE=1 SV=1	12.7653	12.9256	12.9128	12.7386	12.9264	12.8935	12.8174	12.8571	12.8784	12.8844	12.897	12.8912	12.8642	12.8414	12.8908	12.9292	12.8813	12.8872	12.8965	12.7883	12.8997	12.8387	12.8468	12.9147	12.846	12.7965	12.8677	41	26	193	26	79.7	715	4.86	3013	0.807119	0.94535	0.00167327	0.6071	0.0144753	0.537671	0.012802	cell organization and biogenesis;cellular component movement;metabolic process;regulation of biological process;transport	Golgi	catalytic activity;motor activity;protein binding;structural molecule activity	No_Value	Pf00038, Pf01576, Pf03961, Pf04111, Pf04156, Pf05557, Pf05622, Pf05667, Pf06008, Pf06785, Pf07888, Pf08317, Pf08614, Pf09730, Pf09787, Pf09789, Pf10146, Pf12128, Pf13514, Pf13851, Pf14662
A0A0G2K0S7	Rap1gap2	RAP1 GTPase-activating protein 2 OS=Rattus norvegicus GN=Rap1gap2 PE=1 SV=1	13.4188	13.6073	13.5691	13.439	13.5057	13.4173	13.36	13.6251	13.4299	13.4995	13.4614	13.5032	13.6227	13.5353	13.5639	13.6018	13.552	13.5905	13.6028	13.5868	13.5219	13.4983	13.5188	13.5105	13.6501	13.5451	13.6272	38	24	222	22	80.5	731	6.67	4527	0.0674754	0.190554	0.0456747	0.293142	-0.0357296	0.0264049	-0.0814044	cell organization and biogenesis;regulation of biological process	cytoplasm;cytosol;membrane	enzyme regulator activity	neurogenesis	Pf02145
A0A0G2K0T5	Micu1	Calcium uptake protein 1, mitochondrial OS=Rattus norvegicus GN=Micu1 PE=1 SV=1	13.4406	13.4432	13.3784	13.5163	13.4565	13.4134	13.4541	13.2615	13.4889	13.4132	13.4431	13.399	13.3415	13.3271	13.3662	13.4655	13.3981	13.4134	13.432	13.5137	13.4601	13.5937	13.576	13.5704	13.3684	13.4691	13.509	56	23	217	23	54.8	481	8.66	4935	0.209974	0.709971	-0.0145299	0.0816175	0.0472877	0.155362	0.0618176	cell organization and biogenesis;cellular homeostasis;transport	membrane;mitochondrion	metal ion binding;protein binding	No_Value	Pf00036, Pf13202
A0A0G2K0T6	Sncg	Gamma-synuclein OS=Rattus norvegicus GN=Sncg PE=1 SV=1	12.8233	11.7473	11.8613	11.9638	11.8215	11.9078	13.5153	13.0016	11.7946	11.7519	11.7711	13.3093	11.7259	11.9718	11.8622	11.841	13.4133	11.9172	11.8642	12.9162	13.0097	12.8298	11.9587	13.0287	11.9157	13.4644	11.8988	89	11	182	9	13	123	4.7	3896	0.416059	0.43447	-0.256257	0.601689	0.15378	0.208374	0.410036	cell communication;cell organization and biogenesis;regulation of biological process;response to stimulus;transport	cytoplasm;membrane	protein binding	synapse;synaptic signalling;synaptic organization;neurotransmitter transport;behavior	Pf01387
A0A0G2K0V3	Bpnt1	3'(2'),5'-bisphosphate nucleotidase 1 OS=Rattus norvegicus GN=Bpnt1 PE=1 SV=1	14.1929	14.1604	14.1413	14.4241	14.2743	14.2405	14.2686	14.163	14.2141	14.2412	14.2624	14.2146	14.1684	14.0724	14.1436	14.2287	14.1667	14.1957	14.2218	14.3033	14.1941	14.3885	14.3257	14.3576	14.0994	14.1841	14.2155	78	22	305	2	35	323	6.24	7242	0.00233676	0.569059	-0.020724	0.00658774	0.0967879	0.00124593	0.117512	metabolic process	No_Value	catalytic activity;metal ion binding	No_Value	Pf00459
A0A0G2K0V4	Arhgef2	Rho guanine nucleotide exchange factor 2 OS=Rattus norvegicus GN=Arhgef2 PE=1 SV=1	14.9274	14.8951	14.9217	14.8283	14.9233	14.8958	14.88	14.8379	14.8973	14.8742	14.8757	14.8923	14.8877	14.9693	14.9458	14.9124	14.9175	14.9034	14.8196	14.8794	14.9379	14.9069	14.9377	14.944	14.8948	14.9442	14.8936	48	58	555	58	133.3	1180	6.77	10286	0.172373	0.860224	-0.00315889	0.10561	-0.0291191	0.0951069	-0.0259602	cell division;cell organization and biogenesis;defense response;regulation of biological process;response to stimulus	cytoplasm;cytoskeleton;Golgi	metal ion binding;protein binding	synapse;neurogenesis	Pf00130, Pf00169, Pf00621, Pf07649
A0A0G2K0W9	Psma7	Proteasome subunit alpha type OS=Rattus norvegicus GN=Psma7 PE=1 SV=1	13.7895	13.8006	13.8261	13.8232	13.7843	13.7893	13.7391	13.8247	13.7866	13.6799	13.5795	13.7168	13.7962	13.7625	13.7996	13.7874	13.8406	13.8577	13.7707	13.769	13.7694	13.6206	13.7488	13.7333	13.7827	13.7924	13.8156	69	16	235	16	27.8	248	8.46	5669	0.00168	0.0117521	0.0846973	0.820137	0.0029299	0.0130951	-0.0817674	metabolic process	cytoplasm;nucleus;proteasome	catalytic activity;protein binding	synapse	Pf00227, Pf10584
A0A0G2K0X1	Pcm1	Pericentriolar material 1 OS=Rattus norvegicus GN=Pcm1 PE=1 SV=1	11.4107	11.4374	11.3765	11.5975	11.5469	11.6496	11.5821	11.3713	11.3614	11.3841	11.4813	11.4933	11.4953	11.4549	11.5739	11.5318	11.4834	11.49	11.4527	11.535	11.4676	11.6604	11.5289	11.6005	11.4583	11.5605	11.5043	10	21	60	21	239.6	2128	5.05	856	0.387823	0.452304	0.0323652	0.0979555	0.0536473	0.620879	0.0212821	cell organization and biogenesis;cellular component movement;regulation of biological process;response to stimulus;transport	cytoplasm;cytosol;membrane	No_Value	neurogenesis;behavior	No_Value
A0A0G2K104	Kcnma1	Calcium-activated potassium channel subunit alpha-1 OS=Rattus norvegicus GN=Kcnma1 PE=1 SV=1	14.4349	14.451	14.4605	14.2695	14.3001	14.3491	14.4224	14.3789	14.4288	14.4195	14.4247	14.515	14.4221	14.5311	14.53	14.388	14.4289	14.3707	14.4044	14.3471	14.4329	14.3393	14.3847	14.326	14.5276	14.4205	14.4166	40	34	413	4	117.6	1044	7.21	9469	0.00224691	0.160752	-0.0387278	0.000971664	-0.100422	0.0254556	-0.0616943	transport	membrane	transporter activity	No_Value	Pf00520, Pf02254, Pf03493, Pf07885
A0A0G2K121	Mlec	Malectin OS=Rattus norvegicus GN=Mlec PE=1 SV=1	13.9029	14.0324	13.947	13.8673	14.0711	14.0497	13.8678	13.9726	13.988	13.9397	13.8875	13.8926	13.8766	13.9498	13.8817	13.9187	13.9859	13.9054	13.9929	13.9867	14.0517	13.9825	13.967	13.9614	13.8573	13.8855	13.8986	48	12	215	12	32.8	294	5.55	4371	0.0675594	0.16657	0.041168	0.0414294	0.0664126	0.299286	0.0252446	No_Value	membrane	protein binding	No_Value	Pf11721
A0A0G2K132	Fmnl2	Formin-like 2 OS=Rattus norvegicus GN=Fmnl2 PE=1 SV=1	14.0567	14.0422	14.0322	14.082	14.0882	14.1277	14.1907	14.0366	14.1687	14.1299	14.2374	14.1054	14.0865	14.039	14.0239	14.0823	14.2118	14.0596	14.0593	14.0584	14.0269	13.9784	14.0835	14.0677	13.9973	13.9691	13.9312	39	47	298	42	117.9	1038	8.06	4585	0.0128608	0.49806	-0.0224517	0.0110567	0.0686708	0.01175	0.0911225	cell organization and biogenesis;metabolic process;regulation of biological process	cytoskeleton	protein binding	No_Value	Pf02181, Pf04111, Pf06160, Pf06367, Pf06371
A0A0G2K139	Cand2	Cullin-associated NEDD8-dissociated protein 2 OS=Rattus norvegicus GN=Cand2 PE=4 SV=1	7.31323	7.61692	7.68106	7.41749	7.7221	7.54817	7.47538	7.8269	7.59022	7.77092	7.77537	7.76416	7.70379	7.60557	7.63329	7.81656	7.75521	7.58608	7.65056	7.78985	7.69839	7.73114	7.76699	7.84756	7.72891	7.69043	7.90986	10	11	63	9	139.6	1273	5.55	661	0.471577	0.299687	-0.0626923	0.869714	0.0112617	0.27725	0.073954	cell organization and biogenesis;metabolic process	nucleus	protein binding	No_Value	Pf08623, Pf13513
A0A0G2K146	Lysmd2	LysM domain-containing 2 OS=Rattus norvegicus GN=Lysmd2 PE=1 SV=1	10.5804	10.6392	10.7242	10.459	10.702	10.7224	10.6238	10.7416	10.5517	10.3763	10.3982	10.5509	10.7451	10.6038	10.7491	10.6248	10.566	10.5745	10.6559	10.6526	10.58	10.5367	10.5651	10.5975	10.6858	10.7128	10.6658	28	4	31	3	16.9	149	4.92	258	0.0149212	0.168286	0.0661446	0.0798886	-0.0632427	0.00931808	-0.129387	No_Value	No_Value	No_Value	No_Value	No_Value
A0A0G2K149	Trpc5	Transient receptor potential cation channel, subfamily C, member 5 OS=Rattus norvegicus GN=Trpc5 PE=3 SV=1	10.9148	10.8234	10.9496	10.7973	10.7695	10.8539	10.9086	10.8349	10.9276	10.6355	10.953	11.0647	10.8467	11.0814	11.1156	11.0886	11.0077	10.77	11.0187	10.8764	10.9099	11.0726	10.9397	10.8823	10.8489	11.0427	10.9536	10	8	19	8	111.2	973	7.69	206	0.611321	0.811724	-0.0140891	0.322345	-0.0538259	0.489186	-0.0397369	cell differentiation;cellular homeostasis;regulation of biological process;transport	cytoplasm;membrane	protein binding;transporter activity	neurogenesis	Pf00520, Pf08344, Pf12796
A0A0G2K151	Apoe	Apolipoprotein E OS=Rattus norvegicus GN=Apoe PE=1 SV=1	14.6122	14.6737	14.7574	14.7495	14.7941	14.7545	14.8281	14.7713	14.9131	15.0167	14.9745	14.7626	14.6891	14.7386	14.7502	14.7668	14.8214	14.8049	14.6572	14.7435	14.6956	14.8631	14.6979	14.6309	14.7407	14.5568	14.6565	68	31	503	31	41.2	359	5.83	8552	0.00871506	0.132449	-0.0745286	0.0325517	0.0680185	0.0115876	0.142547	cell organization and biogenesis;cellular homeostasis;metabolic process;regulation of biological process;response to stimulus;transport	endoplasmic reticulum;extracellular;Golgi;membrane;nucleus	antioxidant activity;catalytic activity;enzyme regulator activity;metal ion binding;protein binding;transporter activity	synaptic signalling;synaptic organization;neurogenesis;learning or memory;behavior	Pf01442, Pf10186, Pf10498
A0A0G2K161	Epb41	Erythrocyte membrane protein band 4.1 OS=Rattus norvegicus GN=Epb41 PE=1 SV=1	11.2811	11.3806	11.4341	11.3098	11.4504	11.512	11.3892	11.3682	11.3875	11.5547	11.3771	11.4368	11.3834	11.4985	11.4223	11.5015	11.5028	11.45	11.378	11.432	11.5412	11.5432	11.4825	11.5512	11.4608	11.467	11.5131	23	19	159	14	96.8	866	5.45	2915	0.679455	0.969214	-0.00141091	0.450987	0.0262957	0.447825	0.0277066	cell organization and biogenesis;regulation of biological process	cytoplasm;cytoskeleton;cytosol;membrane	protein binding;structural molecule activity	synapse	Pf00373, Pf04382, Pf05902, Pf08736, Pf09379, Pf09380
A0A0G2K189	Scrn3	Secernin 3 OS=Rattus norvegicus GN=Scrn3 PE=1 SV=1	12.4256	12.5167	12.5122	12.4598	12.5071	12.4148	12.3476	12.6901	12.5032	12.3634	12.2638	12.3758	12.4734	12.4803	12.4476	12.4673	12.4858	12.5721	12.4299	12.5312	12.4483	12.261	12.4273	12.3862	12.5092	12.4766	12.4794	30	12	95	12	47.7	418	6.06	2348	0.0926304	0.128371	0.077573	0.979038	-0.000523567	0.117008	-0.0780966	metabolic process;transport	No_Value	catalytic activity	No_Value	Pf03577
A0A0G2K191	Tbce	Tubulin-specific chaperone E OS=Rattus norvegicus GN=Tbce PE=1 SV=1	12.3536	12.5346	12.5539	12.2972	12.4752	12.4715	12.408	12.5404	12.332	12.2847	12.3611	12.4936	12.561	12.5067	12.5776	12.5085	12.4569	12.4412	12.5253	12.4324	12.4808	12.46	12.4261	12.4173	12.5446	12.5656	12.6094	38	18	97	18	62.4	553	6.83	1491	0.00634047	0.256722	0.0406106	0.0276077	-0.0797877	0.00425297	-0.120398	cell organization and biogenesis;metabolic process;response to stimulus	No_Value	protein binding	neurogenesis;behavior	Pf01302, Pf12799, Pf13855, Pf14560, Pf14580
A0A0G2K1A0	0	N-alpha-acetyltransferase 50-like OS=Rattus norvegicus GN=LOC102553099 PE=4 SV=1	10.003	10.0032	10.1313	10.0761	10.0792	10.1526	10.07	9.9915	10.0947	10.2887	10.2868	10.106	10.1732	9.95629	9.91872	10.1104	10.0036	10.0147	9.96908	10.1118	10.065	10.1537	10.0916	10.2379	9.94002	10.0328	10.0703	61	10	43	10	19.4	169	8.81	1075	0.0177554	0.0595857	-0.0820532	0.277928	0.0392952	0.0160028	0.121348	cell organization and biogenesis;metabolic process	No_Value	catalytic activity	No_Value	Pf00583, Pf13420, Pf13508, Pf13527, Pf13673
A0A0G2K1A1	Zfp706	Zinc finger protein 706 OS=Rattus norvegicus GN=Zfp706 PE=1 SV=1	9.95342	9.78593	9.79077	10.093	9.83468	9.95618	9.99327	9.68897	9.71967	9.77627	9.90882	9.93404	9.83882	9.87651	9.84071	9.88264	9.82088	9.80487	9.70869	9.76302	9.77575	9.92765	9.84287	9.8951	9.68423	9.82217	9.87604	22	2	22	2	8.5	76	10.01	177	0.864312	0.921356	-0.00521914	0.685532	0.0190097	0.579963	0.0242288	regulation of biological process	cytoplasm;nucleus	No_Value	No_Value	Pf12874
A0A0G2K1A8	Plekha1	Pleckstrin homology domain-containing A1 OS=Rattus norvegicus GN=Plekha1 PE=4 SV=1	10.4539	10.3287	10.2688	10.6908	10.3096	10.3526	10.4517	10.2435	10.3437	10.324	10.3024	10.3406	10.3601	10.1786	10.1909	10.2681	10.2163	10.2343	10.345	10.283	10.3147	10.2281	10.3393	10.3206	10.2993	10.3222	10.3591	29	8	28	8	43.6	385	9.22	557	0.84562	0.80055	0.0133855	0.61904	0.0280644	0.68815	0.014679	cell differentiation;cell organization and biogenesis;metabolic process;regulation of biological process;response to stimulus	cytoplasm;cytosol;membrane;nucleus	protein binding	No_Value	Pf00169, Pf15409, Pf15413
A0A0G2K1B0	Rbfa	RCG20569, isoform CRA_b OS=Rattus norvegicus GN=Rbfa PE=1 SV=1	9.41916	9.31455	9.3068	9.48889	9.16507	9.32667	9.37476	9.19848	9.39083	9.3065	9.51617	9.41464	9.37163	9.19674	9.12194	9.46169	9.36795	9.24195	9.33461	9.70137	9.62531	9.7517	9.63584	9.84997	9.58477	9.67599	9.66557	14	6	11	6	38.5	345	7.31	121	0.585635	0.394751	-0.0805967	0.944234	0.00626246	0.386	0.0868592	metabolic process	No_Value	No_Value	No_Value	Pf02033
A0A0G2K1C0	Actr3	Actin-related protein 3 OS=Rattus norvegicus GN=Actr3 PE=1 SV=1	15.8508	15.8551	15.8371	15.7306	15.74	15.7127	15.7718	15.8587	15.7604	15.7134	15.7068	15.6992	15.8284	15.8	15.8356	15.752	15.6983	15.7538	15.6326	15.6862	15.6719	15.6185	15.6449	15.6638	15.7452	15.7538	15.7756	79	28	912	23	47.6	419	6.18	20651	0.000824344	0.817081	-0.00660239	9.44067e-05	-0.100372	0.00559268	-0.0937694	cell division;cell organization and biogenesis;cellular component movement;regulation of biological process	membrane	nucleotide binding;protein binding;structural molecule activity	No_Value	Pf00022
A0A0G2K1D0	Spred2	Sprouty-related, EVH1 domain-containing protein 2 OS=Rattus norvegicus GN=Spred2 PE=4 SV=1	10.7547	10.7153	10.773	10.7836	10.6864	10.6875	10.7129	10.7623	10.7104	10.6177	10.5606	10.6481	10.5481	10.6444	10.6183	10.6372	10.629	10.5727	10.6423	10.6633	10.7016	10.6553	10.6906	10.6822	10.6796	10.6229	10.6893	26	9	53	8	48	425	7.12	1112	0.9857	0.885534	-0.00405757	0.88174	-0.00465245	0.984874	-0.000594881	development;regulation of biological process	membrane	enzyme regulator activity;protein binding	No_Value	Pf00568, Pf05210
A0A0G2K1D2	Rap1gds1	RAP1, GTP-GDP dissociation stimulator 1 (Predicted), isoform CRA_a OS=Rattus norvegicus GN=Rap1gds1 PE=1 SV=1	14.9533	15.0309	15.0706	14.8395	14.988	14.9461	14.8966	15.1694	14.9071	14.8895	14.8248	14.8342	15.0839	15.0004	15.0638	14.9619	14.9561	14.9609	14.9779	15.0164	14.9703	14.8656	14.9188	14.9125	15.0727	15.0729	15.0422	70	32	500	3	57.5	527	5.63	12635	0.00201993	0.262733	0.0443148	0.00112933	-0.0859381	0.00480945	-0.130253	cell organization and biogenesis;cellular homeostasis;regulation of biological process;response to stimulus	cytosol;endoplasmic reticulum;mitochondrion	protein binding	No_Value	Pf00514
A0A0G2K1E8	Ccdc92b	Coiled-coil domain-containing 92B OS=Rattus norvegicus GN=Ccdc92b PE=4 SV=1	6.95402	7.06333	7.08948	6.94786	6.98193	6.99893	6.97778	7.02004	7.11647	7.10858	7.23894	7.21788	7.00216	7.03783	7.13879	7.42929	7.32802	6.99186	7.28481	7.22159	7.11519	7.32506	7.18114	7.3823	7.08994	7.15381	7.20088	16	4	11	4	32.8	298	7.37	54	0.346665	0.691904	-0.0298562	0.347232	0.0632463	0.0933011	0.0931025	No_Value	No_Value	No_Value	No_Value	Pf14916
A0A0G2K1G4	Rspry1	Ring finger and SPRY domain-containing 1 OS=Rattus norvegicus GN=Rspry1 PE=4 SV=1	11.9293	11.9034	11.9436	11.9538	11.8769	11.8403	11.9087	11.8655	11.9441	11.5643	11.5196	11.6351	11.5977	11.7883	11.582	11.569	11.7013	11.7693	11.7063	11.5946	11.7692	11.5636	11.568	11.6395	11.8851	11.728	11.7705	16	7	36	7	64.5	578	5.5	764	0.334472	0.377723	0.0635774	0.542587	-0.0385923	0.176111	-0.10217	No_Value	No_Value	metal ion binding;protein binding	No_Value	Pf00622, Pf13639, Pf13920, Pf13923
A0A0G2K1G8	Slc7a14	Solute carrier family 7, member 14 OS=Rattus norvegicus GN=Slc7a14 PE=1 SV=1	13.3816	13.4985	13.4898	13.6023	13.5689	13.5914	13.6361	13.4962	13.5451	13.5236	13.6907	13.5731	13.3138	13.4712	13.4683	13.5002	13.5229	13.3838	13.4876	13.4463	13.5934	13.3517	13.5726	13.3928	13.5104	13.3196	13.4744	30	15	260	15	84	771	5.29	6608	0.0592837	0.832101	-0.00944805	0.0299056	0.0854766	0.0488608	0.0949246	regulation of biological process;transport	membrane	transporter activity	No_Value	Pf00324, Pf13520, Pf13906
A0A0G2K1I7	Fxyd6	FXYD domain-containing ion transport regulator OS=Rattus norvegicus GN=Fxyd6 PE=3 SV=1	7.48724	7.70732	7.82755	7.23667	7.81562	7.71917	7.66635	7.99865	7.90702	7.36587	7.16113	7.28255	7.25453	7.61292	7.53383	7.8369	7.728	7.66624	7.28586	7.41747	7.34594	7.05028	7.25209	7.2095	7.52218	7.06908	7.33607	56	5	55	2	11.2	102	4.81	517	0.61295	0.368285	0.128713	0.493039	0.0779048	0.717536	-0.0508083	transport	membrane	transporter activity	No_Value	Pf02038
A0A0G2K1L0	Tnc	Tenascin C OS=Rattus norvegicus GN=Tnc PE=1 SV=1	15.0681	14.9376	15.0786	14.628	14.701	14.7592	14.7896	14.7508	14.7894	14.698	14.7855	14.7483	15.0264	15.0352	14.985	14.7134	14.8051	14.792	14.6283	14.7502	14.7652	14.6619	14.7217	14.7244	14.9106	14.9156	14.8594	44	60	528	60	221.6	2019	4.92	12812	8.04129e-09	0.598104	-0.0141231	1.53017e-06	-0.25268	2.50759e-06	-0.238557	cell communication;cell differentiation;cell organization and biogenesis;regulation of biological process;response to stimulus	extracellular;membrane	protein binding	synaptic organization;neurogenesis	Pf00041, Pf00147, Pf07974
A0A0G2K1L4	Reps2	RALBP1 associated Eps domain containing protein 2 OS=Rattus norvegicus GN=Reps2 PE=1 SV=1	11.1298	11.2258	11.2597	11.1293	11.2159	11.1685	11.1783	11.1849	11.1325	11.1	11.1111	11.1522	11.1655	11.1294	11.1407	11.1296	11.1152	11.1279	11.1311	11.1775	11.1735	11.1403	11.1848	11.1209	11.2552	11.1723	11.1312	33	15	67	14	63.4	574	8.84	1261	0.203705	0.65302	0.00706514	0.227149	-0.0267871	0.130224	-0.0338523	No_Value	No_Value	metal ion binding;protein binding	No_Value	Pf12763
A0A0G2K1L8	Basp1	Brain acid soluble protein 1 OS=Rattus norvegicus GN=Basp1 PE=1 SV=1	16.7924	16.9992	16.8806	16.4818	16.9437	16.7586	16.582	17.0748	16.9069	16.6488	16.5333	16.6222	16.8141	16.8919	16.7546	16.8658	17.0248	16.9107	16.8326	16.7045	16.7272	16.5266	16.6854	16.6334	16.7744	16.7007	16.7732	84	29	2498	2	21.7	219	4.51	57068	0.153602	0.175175	0.115142	0.815553	-0.0145999	0.0810333	-0.129742	cell differentiation;regulation of biological process	cytoplasm;membrane;nucleus	DNA binding;protein binding	No_Value	No_Value
A0A0G2K1M2	Dlg1	Disks large homolog 1 OS=Rattus norvegicus GN=Dlg1 PE=1 SV=1	14.3861	14.4311	14.4172	14.2969	14.3639	14.3076	14.3361	14.4124	14.4278	14.3593	14.301	14.2892	14.3344	14.3626	14.3332	14.3237	14.3768	14.3441	14.3189	14.3362	14.3033	14.2464	14.2814	14.3083	14.3996	14.3004	14.3236	62	52	695	2	101.1	917	5.71	15527	0.193447	0.963911	0.00102933	0.0682998	-0.035201	0.173175	-0.0362303	cell organization and biogenesis;cell proliferation;metabolic process;regulation of biological process;response to stimulus	cytoplasm;endoplasmic reticulum;Golgi;membrane;nucleus	protein binding;structural molecule activity	synapse	Pf00018, Pf00595, Pf00625, Pf07653, Pf09058, Pf10600, Pf10608
A0A0G2K1M4	Plekhg5	Pleckstrin homology domain-containing family G member 5 OS=Rattus norvegicus GN=Plekhg5 PE=4 SV=1	13.1048	13.0512	13.0176	13.177	12.9981	13.0971	13.1023	12.9869	13.0145	12.9771	12.9986	13.04	12.9746	13.0117	13.0239	13.0467	13.0075	13.0131	13.0308	13.0765	13.0633	13.0919	13.0303	13.1176	13.0468	13.0821	13.0808	30	26	140	25	117.8	1058	6.89	2293	0.760888	0.520517	0.0167704	0.583801	0.0129688	0.866039	-0.00380156	cellular component movement;regulation of biological process;response to stimulus	cytoplasm;membrane	signal transducer activity	No_Value	Pf00169, Pf00621
A0A0G2K1M5	RGD1309079	Similar to Ab2-095 OS=Rattus norvegicus GN=RGD1309079 PE=1 SV=1	8.92838	8.81143	8.83285	9.01043	8.83485	9.01263	9.03758	8.72321	8.86121	9.22661	9.26854	9.1388	9.14747	8.94257	8.80596	9.03774	8.93205	8.92705	8.95338	9.06871	8.98616	9.10238	9.10951	9.13192	9.099	9.15671	9.14113	6	2	8	2	49.4	430	8.63	86	0.318894	0.164958	-0.0929756	0.841607	-0.011389	0.303497	0.0815866	cell proliferation;regulation of biological process	membrane	No_Value	No_Value	Pf12260
A0A0G2K1M7	Ano6	Anoctamin OS=Rattus norvegicus GN=Ano6 PE=1 SV=1	10.9674	10.6801	10.7302	10.6579	10.6564	10.7133	10.8628	10.5345	10.4786	10.6269	10.729	10.9275	10.7021	10.8485	10.8581	10.7948	10.9183	10.6708	10.7217	10.718	10.8233	10.7932	10.7694	10.6929	10.7193	10.7557	10.697	6	5	16	5	105.8	909	7.74	106	0.538	0.621716	0.028855	0.479976	-0.0315506	0.321155	-0.0604056	cell organization and biogenesis;cellular component movement;cellular homeostasis;coagulation;regulation of biological process;response to stimulus;transport	cell surface;cytosol;membrane	protein binding;transporter activity	No_Value	Pf04547
A0A0G2K1M8	Prep	Prolyl endopeptidase OS=Rattus norvegicus GN=Prep PE=1 SV=1	14.559	14.5512	14.6151	14.6322	14.4885	14.5126	14.4791	14.6398	14.4829	14.3956	14.4605	14.508	14.6278	14.5349	14.5809	14.5314	14.5113	14.5955	14.5622	14.5021	14.5557	14.4999	14.5299	14.5428	14.5396	14.6323	14.6159	70	41	415	1	80.4	709	5.87	7930	0.0129745	0.170977	0.039204	0.0659551	-0.0405667	0.00847799	-0.0797706	metabolic process	cytoplasm;cytosol;membrane;nucleus	catalytic activity	No_Value	Pf00326, Pf02897
A0A0G2K1N9	Selenoo	Selenoprotein O OS=Rattus norvegicus GN=Selenoo PE=1 SV=1	10.9613	11.0035	10.989	11.0678	10.968	11.0198	11.053	10.9853	10.985	11.0301	11.0012	11.0932	11.0305	11.0208	11.0779	11.0635	11.0519	11.0732	11.0812	11.0587	11.0872	11.0593	11.0568	11.0815	11.0139	11.068	11.1099	20	10	42	10	74.2	665	5.59	566	0.538813	0.455197	0.0139884	0.290756	0.0218279	0.708639	0.00783952	No_Value	mitochondrion	No_Value	No_Value	Pf02696
A0A0G2K1P1	Mtmr7	Myotubularin-related protein 7 OS=Rattus norvegicus GN=Mtmr7 PE=1 SV=1	11.4606	11.5257	11.5578	11.4107	11.5337	11.5056	11.5094	11.5099	11.5616	11.5603	11.5673	11.6398	11.5742	11.6114	11.6066	11.638	11.5906	11.6079	11.5366	11.5752	11.5954	11.5224	11.5681	11.5673	11.6174	11.5734	11.5893	41	22	110	21	75.8	660	6.42	2246	0.840773	0.958521	-0.00139639	0.634264	-0.0136451	0.573514	-0.0122487	metabolic process	cytosol;membrane	catalytic activity	No_Value	Pf06602
A0A0G2K1Q8	Abca3	ATP-binding cassette subfamily A member 3 OS=Rattus norvegicus GN=Abca3 PE=1 SV=1	12.1029	12.1602	12.1357	12.1403	12.202	12.221	12.1564	12.0907	12.1784	12.1625	12.1903	12.2501	12.1953	12.2187	12.2717	12.2326	12.1841	12.2489	12.186	12.2531	12.2566	12.2347	12.2421	12.1933	12.315	12.213	12.2597	16	24	93	24	191.6	1704	7.11	1410	0.591219	0.255081	0.0251092	0.827757	0.00580883	0.504327	-0.0193004	response to stimulus;transport	membrane	catalytic activity;nucleotide binding;transporter activity	No_Value	Pf00005, Pf03193, Pf12698, Pf13304, Pf13476
A0A0G2K1R2	Bcl7a	BCL tumor suppressor 7A OS=Rattus norvegicus GN=Bcl7a PE=1 SV=1	6.68322	6.9375	6.95264	6.91028	6.70279	7.10206	7.13393	7.15577	6.99573	6.8557	6.43493	7.00204	6.73062	7.13297	6.91245	7.06291	7.06394	6.88868	7.01935	7.16747	7.12284	6.88095	6.91708	7.05836	7.08717	7.03997	7.05617	9	2	8	2	22.8	210	5.06	132	0.685273	0.450601	0.0673172	0.438699	0.0564026	0.903523	-0.0109146	No_Value	No_Value	No_Value	No_Value	Pf04714
A0A0G2K1S6	Me1	Malic enzyme OS=Rattus norvegicus GN=Me1 PE=1 SV=1	9.45531	9.45037	9.48264	9.58124	9.38855	9.47689	9.45337	9.45941	9.49639	9.38947	9.44927	9.4821	9.6411	9.26489	9.39635	9.42943	9.33164	9.46902	9.24919	9.55371	9.44573	9.34044	9.51026	9.48723	9.38709	9.51441	9.43262	75	29	271	1	63.8	571	6.67	6621	0.929031	0.692178	-0.0158365	0.822607	-0.0110412	0.903034	0.00479529	cell organization and biogenesis;metabolic process;regulation of biological process	mitochondrion	catalytic activity;metal ion binding;nucleotide binding	No_Value	Pf00390, Pf03949
A0A0G2K1S9	Ccm2	CCM2-scaffolding protein OS=Rattus norvegicus GN=Ccm2 PE=1 SV=1	10.658	10.6463	10.701	10.7284	10.5477	10.5998	10.6371	10.5693	10.5593	10.4641	10.555	10.6302	10.5664	10.5631	10.5386	10.6281	10.5828	10.5724	10.6232	10.6093	10.6032	10.563	10.6293	10.6536	10.5489	10.5984	10.5847	27	8	27	8	49.8	453	5.54	429	0.610088	0.333849	0.0260243	0.697774	0.00994269	0.56217	-0.0160816	cell differentiation;cell organization and biogenesis	cytoplasm;mitochondrion	protein binding	No_Value	No_Value
A0A0G2K1U5	Retreg2	Family with sequence similarity 134, member A OS=Rattus norvegicus GN=Retreg2 PE=1 SV=1	10.4442	10.6523	10.5265	10.4012	10.6196	10.4523	10.5038	10.8036	10.8368	10.4572	10.4881	10.5185	10.4245	10.6555	10.7155	10.6606	10.6512	10.7868	10.917	10.9087	10.9374	10.796	10.8753	10.8969	10.8937	10.8883	10.8625	40	11	55	11	51.8	478	4.46	1806	0.944355	0.848974	0.0176267	0.741857	0.0302009	0.887481	0.0125742	No_Value	membrane	No_Value	No_Value	No_Value
A0A0G2K1U9	Irgq	Immunity-related GTPase Q OS=Rattus norvegicus GN=Irgq PE=1 SV=1	12.484	12.5767	12.5958	12.6107	12.5319	12.5625	12.5438	12.6151	12.5256	12.4209	12.4258	12.5318	12.6434	12.5238	12.6138	12.5684	12.522	12.5757	12.5045	12.5178	12.5468	12.5778	12.5168	12.5805	12.5589	12.5676	12.5992	49	18	120	18	59.1	582	4.75	3405	0.167476	0.382361	0.022468	0.225044	-0.0247644	0.104259	-0.0472324	No_Value	No_Value	nucleotide binding	No_Value	No_Value
A0A0G2K1W1	Rab11fip5	RAB11 family-interacting protein 5 OS=Rattus norvegicus GN=Rab11fip5 PE=1 SV=1	13.581	13.6037	13.6344	13.544	13.6474	13.5527	13.5927	13.5894	13.6313	13.6465	13.5881	13.6665	13.6132	13.6289	13.6435	13.6335	13.6333	13.6393	13.5611	13.5696	13.5972	13.5789	13.596	13.5503	13.6493	13.5309	13.6072	45	34	256	15	123.7	1173	4.96	6306	0.78337	0.715512	-0.00683414	0.502866	-0.0126647	0.739601	-0.00583055	regulation of biological process;response to stimulus;transport	endosome;Golgi;membrane;mitochondrion	protein binding	No_Value	Pf09457
A0A0G2K1W9	Ldhd	Lactate dehydrogenase D OS=Rattus norvegicus GN=Ldhd PE=1 SV=1	7.92159	7.97001	8.00049	8.09371	8.08933	8.09853	8.13956	8.07245	8.15159	8.04128	8.12384	8.10148	8.21919	8.21137	8.17023	8.20854	8.20932	8.14945	8.10926	8.27552	8.18727	8.37094	8.29574	8.29565	8.16503	8.02197	8.17258	7	3	6	3	51.8	482	7.11	74	0.217416	0.673133	-0.0190665	0.176361	0.0631651	0.148472	0.0822316	metabolic process	membrane;mitochondrion	catalytic activity;nucleotide binding	No_Value	Pf01565, Pf02913
A0A0G2K1Y8	Sptan1	Spectrin alpha chain, non-erythrocytic 1 OS=Rattus norvegicus GN=Sptan1 PE=1 SV=1	19.1741	19.1278	19.1212	19.0518	19.0561	19.0502	19.1339	19.1125	19.1813	19.2301	19.2002	19.0263	19.0856	19.0818	18.9945	18.9755	19.0131	19.0694	18.9579	18.9293	18.9803	18.8778	18.9706	18.9519	19.0517	18.8893	18.9304	85	277	8913	7	287.5	2498	5.35	222953	0.336929	0.16399	-0.0667771	0.269623	-0.0414213	0.633336	0.0253559	cell organization and biogenesis;regulation of biological process	cytoskeleton;cytosol;membrane	metal ion binding;protein binding	No_Value	Pf00018, Pf00036, Pf00435, Pf07653, Pf08239, Pf08726, Pf13405, Pf13499, Pf14604
A0A0G2K1Z2	Arhgap12	Rho GTPase-activating protein 12 OS=Rattus norvegicus GN=Arhgap12 PE=1 SV=1	12.8318	12.7284	12.7896	12.8707	12.7189	12.8021	12.814	12.7471	12.7498	12.8456	12.9354	12.834	12.8932	12.6856	12.865	12.8395	12.7609	12.654	12.797	12.778	12.7836	12.902	12.7713	12.8293	12.7365	12.8042	12.7455	32	25	122	25	95.3	838	7.59	1685	0.286653	0.139184	-0.047076	0.792952	-0.00833183	0.235212	0.0387442	cell organization and biogenesis;regulation of biological process;response to stimulus	No_Value	enzyme regulator activity;protein binding	No_Value	Pf00018, Pf00169, Pf00397, Pf00620, Pf14604
A0A0G2K1Z9	Hm13	Histocompatibility 13 (Predicted), isoform CRA_d OS=Rattus norvegicus GN=Hm13 PE=1 SV=1	12.1312	12.3037	12.3552	11.9497	12.3799	12.3452	12.2548	12.2786	12.2688	12.2055	12.2099	12.3614	12.2426	12.4868	12.3993	12.3282	12.4447	12.3242	12.4293	12.2446	12.4071	12.3478	12.3744	12.2619	12.3224	12.3988	12.3282	16	6	52	6	41.7	378	6.23	757	0.679635	0.566474	0.0322168	0.835707	-0.0128121	0.278042	-0.0450289	metabolic process	cell surface;endoplasmic reticulum;membrane	catalytic activity;protein binding	No_Value	Pf04258, Pf06550
A0A0G2K210	Fgfr3	Fibroblast growth factor receptor OS=Rattus norvegicus GN=Fgfr3 PE=1 SV=1	11.0466	10.9827	11.0132	11.0324	10.9367	10.9905	11.1089	10.8714	11.0137	11.1227	11.1445	11.1276	11.1205	11.0077	11.0021	11.0523	11.0114	10.9097	11.0028	11.0987	10.8893	11.0119	10.9233	10.9121	10.8792	10.8919	10.8956	21	15	81	8	88.1	802	6.47	808	0.527998	0.420613	-0.0347182	0.794064	0.00934071	0.333495	0.0440589	cell communication;cell differentiation;cell organization and biogenesis;metabolic process;regulation of biological process;response to stimulus	cell surface;cytoplasm;endoplasmic reticulum;Golgi;membrane;nucleus;vacuole	catalytic activity;nucleotide binding;protein binding;receptor activity;signal transducer activity	neurogenesis	Pf00047, Pf00069, Pf07679, Pf07714, Pf13895, Pf13927
A0A0G2K214	Zc3h7b	Zinc finger CCCH-type-containing 7B OS=Rattus norvegicus GN=Zc3h7b PE=1 SV=1	11.5686	11.6559	11.6554	11.599	11.6977	11.66	11.6436	11.5811	11.5601	11.6615	11.8168	11.7342	11.7225	11.7635	11.7187	11.7687	11.6498	11.7387	11.5799	11.7288	11.6602	11.7614	11.7218	11.733	11.5927	11.7311	11.7182	19	16	62	16	110.3	982	7.33	1184	0.910858	0.687372	-0.0144981	0.875554	-0.00488069	0.792879	0.00961738	metabolic process;regulation of biological process;response to stimulus	No_Value	metal ion binding;protein binding;RNA binding	No_Value	Pf00515, Pf00642, Pf12171, Pf12895, Pf13414, Pf13424
A0A0G2K219	Fchsd2	FCH and double SH3 domains 2 OS=Rattus norvegicus GN=Fchsd2 PE=1 SV=1	9.49786	9.0092	9.06662	8.96218	8.97328	9.01477	8.9806	9.03942	9.07163	9.11571	9.04984	9.14377	9.12538	9.15824	9.12589	9.25828	9.10989	9.10429	9.13041	9.1241	9.07997	9.11997	9.12596	9.19283	9.12203	9.10165	9.19533	12	7	16	7	86.5	762	5.47	225	0.292367	0.808904	-0.00917308	0.216961	-0.0716714	0.244643	-0.0624983	cell communication;cell organization and biogenesis;regulation of biological process	endosome	protein binding	synapse;synaptic signalling	Pf00018, Pf00611, Pf07653, Pf14604
A0A0G2K226	Nudcd3	NudC domain-containing 3 (Fragment) OS=Rattus norvegicus GN=Nudcd3 PE=1 SV=1	11.4039	11.6104	11.6103	11.2088	11.6164	11.5794	11.4209	11.7193	11.508	11.4011	11.305	11.5734	11.6256	11.5816	11.7328	11.6288	11.5405	11.5506	11.6609	11.6062	11.6387	11.5182	11.4668	11.4999	11.6373	11.651	11.641	51	7	42	7	20.1	183	5.49	1210	0.107915	0.269432	0.068662	0.359861	-0.0514907	0.0260331	-0.120153	cell organization and biogenesis	No_Value	No_Value	No_Value	Pf14050
A0A0G2K227	Slc6a6	Transporter OS=Rattus norvegicus GN=Slc6a6 PE=1 SV=1	5.47295	5.50765	5.43424	5.60597	5.28825	5.28411	5.28706	5.32418	5.41201	5.12916	5.40432	5.25981	5.27221	5.25115	5.25531	5.27255	5.2558	5.18001	5.01765	5.1133	5.11835	5.15211	5.10497	5.13055	5.06085	4.96663	5.13543	4	3	24	2	71	631	6.7	231	0.946653	0.913662	-0.00757689	0.773052	-0.0244928	0.822677	-0.016916	transport	membrane	transporter activity	neurotransmitter transport	Pf00209
A0A0G2K261	Iars2	Isoleucyl-tRNA synthetase 2, mitochondrial OS=Rattus norvegicus GN=Iars2 PE=1 SV=1	15.2437	15.23	15.202	15.2349	15.3907	15.3499	15.2922	15.1891	15.2999	15.3014	15.2883	15.3189	15.1675	15.1935	15.2564	15.393	15.3485	15.369	15.3281	15.4327	15.4003	15.4662	15.4773	15.4724	15.2991	15.4004	15.3638	58	47	669	47	112.6	1011	6.74	17411	0.0354902	0.693672	0.0157036	0.00819537	0.0989806	0.0715833	0.083277	metabolic process;regulation of biological process	cytoplasm;cytosol;mitochondrion	catalytic activity;nucleotide binding;RNA binding	No_Value	Pf00133, Pf01921, Pf06827, Pf08264, Pf09334
A0A0G2K291	Sult1d1	Sulfotransferase OS=Rattus norvegicus GN=Sult1d1 PE=3 SV=1	10.9557	11.144	11.1311	11.169	11.1901	11.2219	11.2013	11.1794	11.2557	11.0754	11.0759	11.2412	11.0714	11.2082	11.3266	11.14	11.2068	11.3355	11.4971	11.3111	11.075	11.3116	11.118	11.2346	11.1303	11.1511	11.289	38	11	40	11	36.2	307	6.13	496	0.284919	0.333187	0.0503663	0.161172	0.0821314	0.502077	0.0317651	No_Value	No_Value	catalytic activity	No_Value	Pf00685
A0A0G2K2A5	Uchl5	Ubiquitin carboxyl-terminal hydrolase OS=Rattus norvegicus GN=Uchl5 PE=1 SV=1	11.4186	11.4565	11.4785	11.4826	11.4776	11.4656	11.471	11.4739	11.454	11.4385	11.4162	11.489	11.5573	11.492	11.5374	11.5396	11.5119	11.5081	11.5743	11.4422	11.4913	11.4441	11.4299	11.4637	11.4801	11.5386	11.4999	46	11	46	11	38.8	340	5.52	867	0.0251654	0.0106826	0.04587	0.850213	0.00379488	0.025797	-0.0420752	metabolic process;regulation of biological process	cytosol;mitochondrion;nucleus;proteasome	catalytic activity;enzyme regulator activity;protein binding;RNA binding	No_Value	Pf01088
A0A0G2K2B3	Khsrp	Far upstream element-binding protein 2 OS=Rattus norvegicus GN=Khsrp PE=1 SV=1	13.9948	13.9553	13.9578	13.9602	14.0017	14.0994	13.9575	13.8561	13.8961	13.8706	13.9733	14.0406	14.0051	14.1579	14.0234	13.9911	13.9335	14.0126	13.9147	13.9435	13.9839	13.962	13.9472	13.9647	13.7965	13.9559	13.8954	49	31	282	25	76.7	748	7.33	5839	0.467919	0.137704	0.0413846	0.774294	0.0109337	0.434574	-0.0304509	metabolic process;regulation of biological process;response to stimulus;transport	cytoplasm;membrane;nucleus	DNA binding;protein binding;RNA binding	No_Value	Pf00013, Pf07650, Pf09005, Pf13014
A0A0G2K2B5	Asph	Aspartate-beta-hydroxylase OS=Rattus norvegicus GN=Asph PE=1 SV=1	11.9835	12.0891	11.9747	12.0397	12.1362	12.0537	11.9617	12.0987	12.214	11.9946	11.8972	12.015	11.9118	12.0562	11.9547	12.0268	12.0335	12.0716	12.1518	12.1093	12.1238	12.1745	12.1209	12.0772	12.0376	12.0035	12.0675	22	16	77	16	89.5	789	4.84	2063	0.110312	0.582589	0.0214141	0.00965959	0.0742274	0.203931	0.0528133	cellular homeostasis;metabolic process;regulation of biological process;response to stimulus;transport	cytoplasm;endoplasmic reticulum;membrane	metal ion binding;protein binding	No_Value	Pf05118, Pf05279, Pf13414, Pf13428, Pf13432, Pf14559
A0A0G2K2B6	Tpmt	Thiopurine S-methyltransferase OS=Rattus norvegicus GN=Tpmt PE=1 SV=1	7.77514	7.78974	7.87902	7.82233	7.75779	7.86552	7.87405	7.76867	7.83567	7.61682	7.59442	7.62882	7.73554	7.65881	7.74181	7.73995	7.80793	7.66349	7.77301	7.62889	7.74196	7.78979	7.84806	7.63725	7.76275	7.86162	7.86444	32	7	16	7	30.3	259	7.33	293	0.457274	0.616312	0.0230366	0.402736	-0.02978	0.255798	-0.0528166	metabolic process	No_Value	catalytic activity	No_Value	Pf05724
A0A0G2K2B7	Wdr20	WD repeat domain 20 OS=Rattus norvegicus GN=Wdr20 PE=1 SV=1	12.5162	12.5122	12.5022	12.4748	12.4988	12.4908	12.524	12.4524	12.4832	12.4407	12.4708	12.4659	12.4632	12.503	12.4859	12.4604	12.432	12.4399	12.4641	12.4516	12.5061	12.4261	12.4841	12.4399	12.5397	12.4798	12.5137	31	13	87	13	64.6	584	7.64	2312	0.0125034	0.794778	0.00348388	0.0111159	-0.0330515	0.0104407	-0.0365354	metabolic process	No_Value	protein binding	No_Value	Pf00400
A0A0G2K2C7	Usp9x	Ubiquitin-specific peptidase 9, X-linked OS=Rattus norvegicus GN=Usp9x PE=1 SV=1	15.4016	15.466	15.5116	15.3812	15.4402	15.439	15.4109	15.5039	15.3757	15.3594	15.3319	15.3931	15.4654	15.4628	15.5012	15.4801	15.4803	15.4433	15.4916	15.4467	15.4613	15.4274	15.4202	15.4352	15.4892	15.5097	15.4913	44	105	874	71	290	2554	5.82	17424	0.00312622	0.0400048	0.0451104	0.118067	-0.0261317	0.00323373	-0.0712421	cell growth;cellular component movement;metabolic process;regulation of biological process;response to stimulus	cytoplasm;membrane	catalytic activity;protein binding	neurogenesis	Pf00443, Pf13423
A0A0G2K2D6	Tppp	Tubulin polymerization-promoting protein OS=Rattus norvegicus GN=Tppp PE=1 SV=1	15.3384	15.2347	15.1128	15.3317	15.2028	15.1857	15.2543	15.3947	15.2441	15.449	15.4356	15.1674	15.3735	15.0443	15.0446	15.2292	15.1421	15.2048	15.1622	15.2664	15.1344	15.1771	15.1925	15.2498	15.11	15.1386	15.1835	67	22	691	22	25.6	235	9.55	15946	0.0801522	0.0899036	-0.0783608	0.50256	0.0309835	0.0614716	0.109344	cell organization and biogenesis;regulation of biological process	cytoplasm;cytosol;mitochondrion;nucleus	protein binding	No_Value	Pf05517
A0A0G2K2J4	Rbfox3	RNA binding protein fox-1 homolog OS=Rattus norvegicus GN=Rbfox3 PE=4 SV=1	10.5207	10.5382	10.5586	10.5443	10.58	10.6397	10.5339	10.4939	10.5644	10.4591	10.458	10.4938	10.4826	10.4901	10.4477	10.4273	10.5147	10.5009	10.3658	10.5561	10.5119	10.4025	10.4984	10.5482	10.378	10.4134	10.4494	36	10	72	4	34	314	7.27	1071	0.433161	0.521489	0.0209377	0.24807	0.0402049	0.468143	0.0192672	metabolic process;regulation of biological process	cytoplasm;nucleus	DNA binding;RNA binding	No_Value	Pf00076, Pf08777, Pf12414, Pf13893, Pf14259
A0A0G2K2K1	Pde1a	Phosphodiesterase OS=Rattus norvegicus GN=Pde1a PE=3 SV=1	12.7334	12.9066	12.8736	12.621	12.84	12.7312	12.7118	12.9763	12.7607	12.6822	12.5739	12.6639	12.8289	12.8773	12.7678	12.8007	12.8795	12.8662	12.8456	12.8042	12.8014	12.8376	12.7479	12.8421	12.8926	12.8521	12.911	56	23	177	20	58.3	512	6.25	4801	0.105555	0.373338	0.0437403	0.156094	-0.0503811	0.0558535	-0.0941214	metabolic process;regulation of biological process;response to stimulus	cytoplasm;nucleus	catalytic activity;metal ion binding;nucleotide binding	No_Value	Pf00233, Pf08499
A0A0G2K2L8	LOC100910506	Peripheral plasma membrane protein CASK OS=Rattus norvegicus GN=LOC100910506 PE=1 SV=1	15.2359	15.2474	15.2328	15.1376	15.1354	15.1815	15.1843	15.1982	15.1743	15.1442	15.1958	15.1864	15.2309	15.2223	15.2786	15.1298	15.1072	15.1148	15.1579	15.1583	15.1326	15.117	15.1339	15.134	15.2529	15.1917	15.2067	62	51	685	12	103.1	909	6.43	13914	2.88413e-07	0.0853337	-0.0236746	4.48472e-07	-0.0937977	8.71983e-05	-0.070123	metabolic process	No_Value	catalytic activity;nucleotide binding;protein binding	No_Value	Pf00018, Pf00069, Pf00595, Pf00625, Pf02828, Pf07653, Pf07714, Pf13180, Pf14604
A0A0G2K2M9	Srrm2	Serine/arginine repetitive matrix 2 OS=Rattus norvegicus GN=Srrm2 PE=1 SV=1	10.5148	10.4834	10.5462	10.4856	10.4845	10.4908	10.5261	10.3899	10.5064	10.6314	10.614	10.6062	10.5165	10.5907	10.5792	10.5407	10.4859	10.4504	10.4572	10.4827	10.548	10.5116	10.5361	10.4745	10.4718	10.491	10.4849	8	18	39	18	295.9	2707	12.02	384	0.276384	0.16623	-0.0411617	0.142495	-0.0280589	0.66198	0.0131028	No_Value	spliceosomal complex	protein binding;RNA binding	No_Value	No_Value
A0A0G2K2P3	Tnfaip8	TNF alpha-induced protein 8 OS=Rattus norvegicus GN=Tnfaip8 PE=4 SV=1	11.6421	11.7774	11.6759	11.7562	11.7638	11.7639	11.8369	11.7272	11.5707	11.6742	11.8611	11.8295	11.6724	11.7992	11.6732	11.7325	11.7625	11.7307	11.7017	11.9158	11.7008	11.7589	11.7186	11.7371	11.9037	11.8849	11.8074	49	8	54	8	22.2	192	8.92	698	0.93163	0.737142	0.0126591	0.981624	-0.000913832	0.764012	-0.0135729	cell death;defense response;regulation of biological process;response to stimulus	cytoplasm	enzyme regulator activity	No_Value	Pf05527
A0A0G2K2P5	Tjp1	Tight junction protein ZO-1 OS=Rattus norvegicus GN=Tjp1 PE=1 SV=1	14.8469	14.8843	14.9177	14.7118	14.8306	14.8542	14.9054	14.9117	14.9287	14.8939	14.916	15.0334	14.8858	14.9551	14.9376	14.887	14.8391	14.8491	14.839	14.815	14.9304	14.8175	14.8645	14.8442	14.928	14.8608	14.8777	46	66	556	65	197	1765	6.6	11472	0.0344963	0.043824	-0.0621396	0.0224414	-0.0597425	0.921586	0.00239711	cellular homeostasis;response to stimulus	cytoplasm;cytosol;membrane;nucleus	protein binding	No_Value	Pf00595, Pf00625, Pf00791, Pf07653, Pf13180
A0A0G2K2P6	Hbs1l	HBS1-like protein OS=Rattus norvegicus GN=Hbs1l PE=1 SV=1	12.9249	12.8957	12.9155	12.8877	12.8859	12.8988	12.9146	12.9031	12.8561	12.8298	12.7991	12.8598	12.9211	12.8898	12.9303	12.9245	12.8511	12.8792	12.9191	12.9101	12.8491	12.8388	12.8156	12.8652	12.8306	12.8676	12.8662	51	28	146	28	74.8	679	6.6	2306	0.0325415	0.0360243	0.0359279	0.782998	-0.00402058	0.0311259	-0.0399485	No_Value	No_Value	catalytic activity;nucleotide binding	No_Value	Pf00009, Pf03143, Pf03144, Pf08938
A0A0G2K2P7	Acvr1	Serine/threonine-protein kinase receptor OS=Rattus norvegicus GN=Acvr1 PE=3 SV=1	10.9232	10.7535	10.8534	10.9601	10.7637	10.4305	10.8426	10.6832	10.7734	10.824	10.8577	10.9441	10.9247	10.8793	10.8917	10.7971	10.7953	10.7295	10.7821	10.6926	10.8331	10.7654	10.7888	10.7133	10.8001	10.7919	10.7945	14	7	37	7	59.2	528	7.18	544	0.174783	0.418704	-0.0453708	0.103816	-0.0920156	0.185153	-0.0466447	cell differentiation;cellular component movement;defense response;metabolic process;regulation of biological process;response to stimulus	membrane	catalytic activity;metal ion binding;nucleotide binding;protein binding;receptor activity;signal transducer activity	No_Value	Pf00069, Pf01064, Pf07714, Pf08515
A0A0G2K2Q1	Cobl	Protein cordon-bleu OS=Rattus norvegicus GN=Cobl PE=1 SV=1	8.21766	7.97642	8.27797	8.37151	8.27172	8.15147	8.34237	8.00156	8.64769	8.00867	8.02045	8.19487	7.89655	7.99648	7.92978	8.15706	8.13125	8.13825	8.20494	8.40249	8.39972	8.40986	8.48394	8.42548	8.26781	8.27644	8.33673	3	4	7	4	143.9	1341	7.8	59	0.205444	0.704389	-0.0340559	0.119014	0.116951	0.144883	0.151007	cell growth;cell organization and biogenesis;regulation of biological process	cytoskeleton;cytosol;membrane	protein binding	neurogenesis	Pf09469
A0A0G2K2Q2	Gcat	Glycine C-acetyltransferase OS=Rattus norvegicus GN=Gcat PE=1 SV=1	10.771	10.7703	10.9049	10.9244	11.0097	10.991	10.9385	10.8864	10.8998	10.9314	10.8407	10.9133	10.7151	10.7413	10.7464	11.0331	10.9023	10.8998	10.8412	10.9003	10.8794	10.9007	10.884	11.0169	10.8126	10.779	10.9019	44	12	39	12	45.2	416	7.65	1086	0.000121284	0.496998	0.018823	0.000453774	0.137622	0.000723129	0.118799	metabolic process	membrane;mitochondrion	catalytic activity	No_Value	Pf00155, Pf00266, Pf00464
A0A0G2K2T2	Miga1	Mitoguardin 1 OS=Rattus norvegicus GN=Miga1 PE=4 SV=1	9.83863	9.92203	9.87614	10.1014	9.97111	9.92143	9.94901	9.81983	9.97405	9.81911	9.74279	9.82343	9.71077	9.75795	9.82051	9.88453	9.77934	9.82908	9.78656	9.90023	9.85698	10.0432	9.85964	9.95859	9.89533	9.8594	9.94325	22	9	37	9	67.4	600	5.99	1131	0.523899	0.923331	0.00454691	0.296567	0.0451767	0.337575	0.0406298	cell organization and biogenesis	membrane	protein binding	No_Value	Pf10265
A0A0G2K2U7	Gpam	Glycerol-3-phosphate acyltransferase 1, mitochondrial OS=Rattus norvegicus GN=Gpam PE=1 SV=1	9.71749	9.75727	9.74602	9.94802	9.77674	9.76147	9.85584	9.63772	9.85143	9.75281	9.70208	9.73059	9.70279	9.5545	9.61746	9.7863	9.69587	9.63827	9.70883	9.83653	9.79034	9.91705	9.91964	9.90649	9.70168	9.78696	9.78765	13	8	34	8	93.7	828	8.07	602	0.0817967	0.433543	-0.0368101	0.127661	0.0633929	0.0359862	0.100203	defense response;metabolic process;regulation of biological process;response to stimulus;transport	membrane;mitochondrion	catalytic activity	No_Value	Pf01553
A0A0G2K2V3	Usp31	Ubiquitin-specific peptidase 31 OS=Rattus norvegicus GN=Usp31 PE=3 SV=1	12.4408	12.4493	12.4185	12.4432	12.4046	12.4063	12.4639	12.3619	12.3708	12.5116	12.4898	12.3408	12.6234	12.3318	12.4156	12.3912	12.3414	12.4	12.3891	12.3052	12.328	12.4397	12.3334	12.3078	12.3614	12.3453	12.3471	35	33	147	33	133.4	1214	9.01	2409	0.568769	0.433925	-0.0234152	0.301923	-0.0360459	0.750242	-0.0126307	metabolic process	nucleus	catalytic activity	No_Value	Pf00443, Pf13423
A0A0G2K2V5	Exoc1	Exocyst complex component 1 OS=Rattus norvegicus GN=Exoc1 PE=1 SV=1	14.0787	14.025	14.0957	14.0102	14.0516	13.9994	14.0395	14.039	14.0338	14.1175	14.0801	14.0615	14.1192	13.9873	13.9577	13.9664	14.0384	14.0516	14.0691	14.0164	14.0145	13.9858	14.0025	14.0106	14.0182	14.0148	13.998	44	28	268	13	81.9	721	6.42	5939	0.708402	0.340214	-0.0169578	0.687408	-0.00855213	0.713635	0.00840569	regulation of biological process;response to stimulus;transport	cytoplasm;membrane	protein binding	No_Value	Pf09763
A0A0G2K2V7	Yes1	Tyrosine-protein kinase OS=Rattus norvegicus GN=Yes1 PE=1 SV=1	12.3514	12.2741	12.2417	12.2379	12.2236	12.2508	12.2873	12.2225	12.2125	12.2836	12.2875	12.3363	12.2809	12.2464	12.2513	12.2377	12.2636	12.2044	12.2875	12.2512	12.247	12.2893	12.3262	12.2699	12.3019	12.2664	12.3026	51	20	229	11	58.1	526	8.72	4277	0.0615681	0.0472823	-0.0346209	0.0264162	-0.0347828	0.992916	-0.000161913	metabolic process	No_Value	catalytic activity;nucleotide binding;protein binding	No_Value	Pf00017, Pf00018, Pf00069, Pf07653, Pf07714, Pf14604
A0A0G2K2W2	LOC102546764	Cx9C motif-containing protein 4-like OS=Rattus norvegicus GN=LOC102546764 PE=4 SV=1	10.0908	9.04847	10.215	9.74421	10.3511	10.3239	10.1312	10.3788	10.2053	9.6468	10.1686	10.3337	10.1697	10.3116	10.3911	10.4411	10.37	10.4306	10.2643	10.3268	10.4591	10.3468	10.2986	10.3289	10.4245	10.4169	9.88458	50	3	27	3	7.6	68	6.44	303	0.420665	0.368743	0.096923	0.251034	0.195383	0.557176	0.0984597	No_Value	mitochondrion	No_Value	No_Value	Pf08991
A0A0G2K2Y2	Wnk3	WNK lysine deficient protein kinase 3 OS=Rattus norvegicus GN=Wnk3 PE=4 SV=1	9.44845	9.33941	9.30989	9.32819	9.37243	9.28765	9.40691	9.30217	9.35167	9.50604	9.52832	9.41783	9.61015	9.42056	9.35525	9.53476	9.47511	9.49133	9.3483	9.18805	9.15441	9.26122	9.16491	9.1539	9.45409	9.26269	9.26119	10	16	64	7	186.1	1698	5.9	620	0.775413	0.879543	0.00969738	0.594704	-0.0312725	0.493928	-0.0409698	cell organization and biogenesis;metabolic process;regulation of biological process;response to stimulus	cytoplasm;cytosol	catalytic activity;nucleotide binding	No_Value	Pf00069, Pf07714, Pf12202
A0A0G2K2Y8	Mpdz	Multiple PDZ domain protein OS=Rattus norvegicus GN=Mpdz PE=1 SV=1	12.8804	12.9257	12.928	12.8943	12.866	12.884	12.9675	12.9226	12.934	12.9083	12.871	13.0038	12.9582	13.0143	13.0016	12.9308	12.985	12.9376	12.8809	12.9071	12.905	12.9112	12.8869	12.9208	12.9964	12.8629	12.9538	34	53	182	52	220	2068	5.05	4000	0.222455	0.418001	-0.0150311	0.108096	-0.0367159	0.343709	-0.0216849	regulation of biological process;response to stimulus	cytoplasm;membrane	protein binding	synapse	Pf00595, Pf09045, Pf13180
A0A0G2K2Z0	Eml4	Echinoderm microtubule-associated protein-like 4 OS=Rattus norvegicus GN=Eml4 PE=1 SV=1	11.9276	12.0542	12.0744	11.9824	12.018	11.9942	11.9209	11.9975	11.9183	11.9297	12.0201	11.9928	12.0259	12.0157	12.0205	12.0168	12.0551	11.9919	12.0297	12.0142	11.9762	11.9296	11.9633	12.0368	11.9623	12.0075	12.0793	25	20	84	19	101.8	914	6.92	998	0.0363858	0.0346234	0.0410593	0.603978	-0.00987678	0.0375686	-0.0509361	regulation of biological process	cytoskeleton;membrane	protein binding	No_Value	Pf00400, Pf03451
A0A0G2K302	Ap3s2	AP complex subunit sigma OS=Rattus norvegicus GN=Ap3s2 PE=1 SV=1	12.3211	12.3396	12.3639	12.2764	12.3825	12.3632	12.3265	12.3427	12.2078	12.2665	12.3771	12.3688	12.4015	12.3696	12.392	12.429	12.4302	12.3257	12.4387	12.4087	12.353	12.4534	12.3669	12.3864	12.4026	12.4275	12.4089	41	7	68	7	20.4	179	5.12	788	0.308828	0.266925	0.0345743	0.921089	-0.00217777	0.191472	-0.0367521	cellular component movement;transport	No_Value	transporter activity	No_Value	Pf01217
A0A0G2K315	Cep170	Uncharacterized protein OS=Rattus norvegicus PE=1 SV=1	13.9931	14.0567	14.054	13.9458	14.0385	13.9864	14.0068	14.041	13.9111	13.9301	13.9587	13.9781	14.0701	14.0267	14.0145	13.9842	13.9699	13.978	14.0321	14.0183	13.9939	14.002	13.9721	14.023	14.0686	14.0348	14.0694	45	44	290	41	125.7	1139	6.89	4811	0.00168266	0.441064	0.0138017	0.00245486	-0.0489887	0.00238895	-0.0627903	No_Value	No_Value	No_Value	No_Value	Pf15308
A0A0G2K329	Nrcam	Neuronal cell adhesion molecule OS=Rattus norvegicus GN=Nrcam PE=1 SV=1	10.3049	10.5479	10.5038	10.024	10.4479	10.2388	10.2167	10.6132	10.6137	10.3833	10.2758	10.278	10.334	10.4841	10.1434	10.2544	10.4234	10.629	10.1886	10.2036	10.2784	9.90168	10.156	10.0989	10.4032	10.1629	10.2286	46	43	701	1	130.8	1183	6.11	16919	0.759965	0.865196	0.016757	0.548984	-0.0472109	0.497506	-0.0639679	No_Value	membrane	protein binding	No_Value	Pf00041, Pf00047, Pf07679, Pf07686, Pf08205, Pf13882, Pf13895, Pf13927
A0A0G2K336	Aqp4	Aquaporin-4 OS=Rattus norvegicus GN=Aqp4 PE=1 SV=1	9.7262	9.66824	9.7579	9.71989	9.78805	9.93221	9.9762	9.78142	9.71134	9.6938	9.84789	9.82792	9.86341	9.9264	9.86259	9.76791	9.7421	9.69288	9.98071	9.64518	10.1991	10.0614	10.547	9.9675	10.0375	10.0726	9.70612	30	11	385	3	39.9	374	7.14	3976	0.498503	0.333025	-0.105152	0.826152	-0.0169848	0.392146	0.0881668	response to stimulus;transport	cytoplasm;membrane	transporter activity	No_Value	Pf00230
A0A0G2K344	Pik3ca	Phosphatidylinositol 4,5-bisphosphate 3-kinase catalytic subunit alpha isoform OS=Rattus norvegicus GN=Pik3ca PE=1 SV=1	10.9893	11.0076	10.974	10.9655	10.9722	10.9987	11.0214	10.9771	10.914	10.911	10.9903	11.0417	11.0612	11.014	11.0299	11.0532	11.0055	10.9197	11.0632	11.0134	11.0064	11.0241	11.061	10.9688	11.0355	11.1344	11.0518	18	18	54	18	124.3	1068	7.15	499	0.160107	0.674627	0.0098256	0.141095	-0.0333232	0.0873146	-0.0431488	cellular component movement;cellular homeostasis;defense response;metabolic process;regulation of biological process;response to stimulus;transport	cytoplasm;cytosol;membrane	catalytic activity;enzyme regulator activity;nucleotide binding;protein binding	No_Value	Pf00454, Pf00613, Pf00792, Pf00794, Pf02192
A0A0G2K350	Napg	NSF attachment protein gamma OS=Rattus norvegicus GN=Napg PE=1 SV=1	15.7096	15.5171	15.5942	15.7662	15.4917	15.5233	15.6129	15.4793	15.6051	15.7391	15.7132	15.5708	15.6402	15.4996	15.531	15.5051	15.5086	15.5025	15.5572	15.5666	15.5333	15.5528	15.543	15.5351	15.5114	15.5341	15.4619	71	25	793	25	34.6	312	5.41	15013	0.474036	0.285846	-0.0440575	0.899526	-0.00492848	0.323049	0.039129	cell organization and biogenesis;transport	membrane;mitochondrion	protein binding	No_Value	Pf14938
A0A0G2K351	Unc119b	Malectin OS=Rattus norvegicus GN=Unc119b PE=1 SV=1	7.25055	7.11709	7.43162	7.27897	7.22095	7.25998	7.26865	7.15473	7.31441	7.16305	7.28267	7.61163	7.39425	7.50642	7.434	7.51827	7.2841	7.36373	6.9558	6.94624	7.03055	6.86707	6.90018	7.08543	7.17293	6.83881	7.12818	15	3	6	2	28.4	251	5.72	57	0.778157	0.816205	0.0234176	0.636108	-0.0461405	0.510728	-0.0695581	No_Value	No_Value	protein binding	No_Value	Pf05351
A0A0G2K366	Rps6ka5	Ribosomal protein S6 kinase OS=Rattus norvegicus GN=Rps6ka5 PE=1 SV=1	11.8215	11.8577	11.9119	11.9756	12.0222	12.0029	11.94	11.9151	11.965	11.977	11.9508	12.0503	11.9506	11.9631	11.9961	12	11.9262	12.035	11.923	11.9562	11.9795	12.0336	11.996	11.9439	11.9429	11.9273	11.955	24	17	44	16	89.3	798	7.27	694	0.0371629	0.788341	0.00543213	0.0275146	0.0549556	0.0519882	0.0495235	cell organization and biogenesis;metabolic process;regulation of biological process;response to stimulus	cytoplasm;membrane;nucleus;ribosome	catalytic activity;metal ion binding;nucleotide binding	No_Value	Pf00069, Pf00433, Pf01636, Pf06293, Pf07714, Pf14531
A0A0G2K394	Acp1	Low molecular weight phosphotyrosine protein phosphatase OS=Rattus norvegicus GN=Acp1 PE=1 SV=1	8.05847	8.22826	8.24755	8.08152	8.26262	7.98209	7.8942	8.62098	8.37893	8.23807	8.13243	8.05784	8.11087	8.19395	8.15517	8.2039	8.06727	8.33712	7.93156	7.89511	8.14251	7.71798	7.96059	7.97872	8.04056	7.98915	8.15028	65	6	104	1	18	159	6.01	3495	0.939913	0.936326	-0.00845051	0.613485	-0.0300626	0.825438	-0.0216121	metabolic process	cytoplasm;cytosol;membrane	catalytic activity	No_Value	Pf01451
A0A0G2K3A0	Wnk1	Serine/threonine-protein kinase WNK1 OS=Rattus norvegicus GN=Wnk1 PE=1 SV=1	12.3847	12.4833	12.4801	12.4095	12.5028	12.5068	12.4594	12.5343	12.4044	12.457	12.4104	12.5425	12.5054	12.5314	12.5222	12.5552	12.5472	12.5219	12.5207	12.4836	12.5474	12.6252	12.5348	12.5495	12.5701	12.5703	12.5919	18	35	171	27	229.4	2164	6.81	1817	0.894261	0.767763	0.00862281	0.850552	-0.00493007	0.679414	-0.0135529	metabolic process	No_Value	catalytic activity;nucleotide binding	No_Value	Pf00069, Pf07714, Pf12202
A0A0G2K3B0	Grb14	Growth factor receptor-bound protein 14 OS=Rattus norvegicus GN=Grb14 PE=1 SV=1	10.5531	10.5181	10.5707	10.532	10.5534	10.5429	10.5777	10.5168	10.5246	10.764	10.4952	10.4841	10.8064	10.5904	10.5498	10.5839	10.576	10.7646	10.9047	10.5192	10.6019	11.022	10.6097	10.5892	10.7221	10.6384	10.8468	26	10	34	10	60.6	538	8.54	685	0.919551	0.994398	-0.000513819	0.686882	-0.0241281	0.741135	-0.0236142	regulation of biological process;response to stimulus	cytoplasm;membrane	protein binding	No_Value	Pf00017, Pf00169, Pf00788, Pf08947
A0A0G2K3B2	Selenot	Selenoprotein T OS=Rattus norvegicus GN=Selenot PE=1 SV=1	11.162	11.1046	11.0881	11.171	11.0993	11.2176	11.1668	11.0183	11.0666	10.9293	11.0086	11.1567	11.0142	11.2695	11.2459	11.1518	11.1899	11.0694	11.078	11.0822	11.1052	11.0737	11.1079	11.0742	11.08	11.1306	11.0613	29	4	40	4	22.2	195	8.6	625	0.131118	0.0609578	0.0624531	0.979225	0.000887129	0.120766	-0.0615659	cellular homeostasis;regulation of biological process;response to stimulus;transport	endoplasmic reticulum	No_Value	No_Value	Pf10262
A0A0G2K3C5	Cth	Cystathionine gamma-lyase OS=Rattus norvegicus GN=Cth PE=1 SV=1	10.968	10.8705	10.9772	11.0208	10.9123	10.6795	10.8681	10.84	10.8765	10.5789	10.8933	10.905	10.9792	10.9221	10.9095	10.8369	10.9973	10.836	10.8057	10.8694	10.6529	10.9189	10.9545	10.6583	11.0344	11.0706	10.7349	47	13	44	13	43.6	398	7.8	1001	0.125731	0.829402	0.0130206	0.0933581	-0.0950735	0.06204	-0.108094	metabolic process	No_Value	catalytic activity	No_Value	Pf00155, Pf00266, Pf01041, Pf01053, Pf01212, Pf06838
A0A0G2K3D9	Tmem132b	Transmembrane protein 132B (Fragment) OS=Rattus norvegicus GN=Tmem132b PE=4 SV=1	12.5727	12.6303	12.6259	12.3635	12.467	12.3752	12.4986	12.6186	12.6009	12.5618	12.4753	12.5578	12.5567	12.6797	12.6043	12.5569	12.5487	12.5615	12.4039	12.4546	12.469	12.347	12.4095	12.459	12.6635	12.4889	12.5837	33	14	114	4	72.5	658	4.72	4314	0.00307973	0.369717	-0.0364584	0.000823202	-0.133925	0.0168483	-0.0974664	No_Value	No_Value	No_Value	No_Value	No_Value
A0A0G2K3E7	Nat8f1	N-acetyltransferase 8 (GCN5-related) family member 1 OS=Rattus norvegicus GN=Nat8f1 PE=1 SV=1	9.9219	9.55555	9.94853	9.98853	9.51654	9.5975	9.8947	9.49122	9.59742	9.88927	9.9897	9.98121	9.8188	9.73772	9.28472	9.2843	10.2337	10.0028	9.96055	9.80732	9.23731	9.94263	9.37742	9.26256	9.63812	9.1033	9.20908	16	5	16	3	28.7	255	9.61	234	0.531651	0.882124	0.0224846	0.329617	0.156753	0.35569	0.134268	No_Value	membrane	catalytic activity	No_Value	Pf00583, Pf13508, Pf13527, Pf13673, Pf14542
A0A0G2K3F1	RGD1565059	Similar to hypothetical protein E130311K13 OS=Rattus norvegicus GN=RGD1565059 PE=1 SV=1	7.7107	7.83857	7.72017	7.58062	7.9893	7.9645	8.049	7.68572	7.88093	7.87577	7.92236	7.98199	7.64116	7.76303	7.79421	8.00924	7.7409	7.98529	7.90112	7.98641	7.99858	8.22086	8.07925	8.00885	7.86127	7.98205	8.08622	11	2	7	2	33.8	294	9.92	160	0.129186	0.400049	-0.0609722	0.232752	0.0842886	0.0505376	0.145261	regulation of biological process	No_Value	No_Value	No_Value	No_Value
A0A0G2K3H2	Dock7	Dedicator of cytokinesis 7 OS=Rattus norvegicus GN=Dock7 PE=1 SV=1	13.4462	13.4862	13.4898	13.4671	13.5165	13.4702	13.5024	13.4551	13.5247	13.434	13.4459	13.5216	13.4507	13.4797	13.4514	13.5033	13.4516	13.4253	13.4141	13.4445	13.4445	13.4372	13.4182	13.4192	13.3942	13.4149	13.4485	33	58	222	58	241.1	2129	6.79	2876	0.807042	0.897937	-0.00236426	0.595684	0.00837252	0.554481	0.0107368	cell differentiation;cell organization and biogenesis;regulation of biological process;response to stimulus	No_Value	protein binding	neurogenesis	Pf06920, Pf11878, Pf14429
A0A0G2K3H4	Epb41l4b	Band 4.1-like protein 4B OS=Rattus norvegicus GN=Epb41l4b PE=1 SV=1	12.0221	12.0224	11.99	12.1514	11.9689	11.9389	12.1561	11.9062	12.0513	11.9845	12.0832	12.2176	11.9011	11.9731	11.9166	11.9579	11.9794	11.9538	12.0864	12.1268	12.1259	12.1317	12.1233	12.1023	12.0839	12.037	12.1046	28	17	65	10	83.3	745	9.06	995	0.153767	0.242994	-0.0518812	0.487212	0.0264978	0.0609314	0.078379	cell organization and biogenesis;regulation of biological process;response to stimulus	cytoplasm;cytoskeleton;cytosol;membrane	No_Value	No_Value	Pf00373, Pf08736, Pf09380
A0A0G2K3I1	Slc7a1	High affinity cationic amino acid transporter 1 OS=Rattus norvegicus GN=Slc7a1 PE=4 SV=1	10.5447	10.3402	10.3615	10.4364	10.379	10.4486	10.4016	10.374	10.4421	10.4636	10.3278	10.5485	10.4385	10.3219	10.4801	10.3377	10.261	10.2346	10.3459	10.3414	10.3935	10.3278	10.4689	10.2484	10.4615	10.4022	10.318	8	4	18	3	71.6	666	6.71	323	0.319509	0.241674	-0.0471875	0.145469	-0.0545164	0.857862	-0.00732888	regulation of biological process;transport	membrane	transporter activity	No_Value	Pf00324, Pf13520, Pf13906
A0A0G2K3I9	Dusp3	Dual-specificity phosphatase 3 OS=Rattus norvegicus GN=Dusp3 PE=1 SV=1	13.0557	13.0405	13.1152	13.1218	12.9838	12.9988	13.0447	13.0843	13.0132	13.0323	13.0198	13.0285	13.1966	12.9796	13.0986	13.0647	13.0222	13.0095	13.0071	13.0827	13.059	12.9747	13.0523	13.0467	13.025	13.0806	13.0936	55	10	186	10	23.1	211	5.85	6079	0.135469	0.750233	0.00592762	0.166196	-0.0372808	0.0845782	-0.0432084	metabolic process;regulation of biological process	cytosol;nucleus	catalytic activity;protein binding	No_Value	Pf00102, Pf00782
A0A0G2K3J4	Sphkap	A-kinase anchor protein SPHKAP OS=Rattus norvegicus GN=Sphkap PE=1 SV=1	13.5524	13.6473	13.686	13.4634	13.6222	13.6162	13.4992	13.5378	13.5315	13.5474	13.6116	13.6391	13.6546	13.747	13.7471	13.6536	13.5745	13.5803	13.6009	13.5777	13.6955	13.6817	13.6505	13.6679	13.717	13.6758	13.734	43	56	267	56	185.4	1694	5.11	4557	0.011294	0.950127	0.00197792	0.0106077	-0.0862825	0.01113	-0.0882604	No_Value	No_Value	No_Value	No_Value	Pf05716
A0A0G2K3K7	Mknk1	MAP kinase-interacting serine/threonine-protein kinase 1 OS=Rattus norvegicus GN=Mknk1 PE=3 SV=1	4.6175	4.82958	4.7906	4.34747	4.74841	4.58676	4.72827	5.05519	4.84192	4.87391	4.81142	4.85484	4.76126	4.60239	4.70021	5.05471	4.76673	4.55468	4.78108	4.67344	4.65152	4.72794	4.22282	4.5142	4.78256	4.53298	4.70534	11	3	5	3	46.9	419	6.74	168	0.838415	0.622365	-0.0517474	0.813136	-0.0175136	0.701552	0.0342337	metabolic process;regulation of biological process;response to stimulus	cytoplasm;cytosol;membrane;nucleus	catalytic activity;metal ion binding;nucleotide binding;protein binding	No_Value	Pf00069, Pf06293, Pf07714
A0A0G2K3L0	0	Uncharacterized protein OS=Rattus norvegicus PE=4 SV=1	9.46001	9.66626	9.64933	9.21664	9.49447	9.58713	9.57402	9.69186	9.49109	9.53033	9.60687	9.72052	9.61059	9.58768	9.69032	9.56947	9.58498	9.48691	9.67641	9.65049	9.53934	9.69724	9.46203	9.55099	9.60619	9.65046	9.6458	16	2	22	2	14.1	127	7.5	285	0.223065	0.30947	-0.05768	0.118531	-0.0845334	0.497274	-0.0268533	No_Value	No_Value	No_Value	No_Value	No_Value
A0A0G2K3L8	Wdfy1	WD repeat and FYVE domain-containing 1 OS=Rattus norvegicus GN=Wdfy1 PE=1 SV=1	13.1863	13.2493	13.2392	13.1625	13.2626	13.2275	13.233	13.2437	13.1841	13.1574	13.1663	13.2886	13.2246	13.3143	13.2837	13.2758	13.2658	13.2651	13.2606	13.1786	13.2039	13.229	13.2103	13.1868	13.262	13.206	13.233	52	18	178	18	46.1	410	7.34	4632	0.236334	0.273072	0.0225648	0.585392	-0.0106911	0.100798	-0.0332559	regulation of biological process	cytosol;endosome;nucleus	metal ion binding;protein binding	No_Value	Pf00400, Pf01363
A0A0G2K3P7	Atp11b	Phospholipid-transporting ATPase OS=Rattus norvegicus GN=Atp11b PE=1 SV=1	10.8527	10.9513	11.0479	10.9294	10.9915	10.9008	10.8835	10.9673	11.0847	10.9777	10.8706	10.9999	10.9569	10.9906	10.9578	11.0221	11.0152	11.0163	10.9496	10.9182	10.9782	10.84	10.9376	10.842	10.9061	10.9489	10.9637	16	13	55	11	127.1	1126	6.71	902	0.496975	0.281471	0.0353152	0.501653	0.0161706	0.567285	-0.0191446	cell organization and biogenesis;transport	endoplasmic reticulum;endosome;membrane	catalytic activity;metal ion binding;nucleotide binding;transporter activity	No_Value	Pf00122, Pf00702, Pf08282, Pf13246
A0A0G2K3P9	Syngr1	Synaptogyrin-1 (Fragment) OS=Rattus norvegicus GN=Syngr1 PE=4 SV=2	11.6793	11.8177	11.8943	11.4026	11.778	11.8103	11.7306	11.731	11.6211	11.5878	11.6262	11.6909	11.7451	11.9378	11.9163	11.6789	11.9681	11.7181	11.818	11.6173	11.877	11.5706	11.6945	11.5514	11.9429	11.8024	11.7691	23	3	66	3	20.8	186	5.53	1595	0.00800168	0.135068	0.0960162	0.165059	-0.0929541	0.000214767	-0.18897	No_Value	membrane	No_Value	No_Value	Pf01284
A0A0G2K3Q5	Nrcam	Neuronal cell adhesion molecule OS=Rattus norvegicus GN=Nrcam PE=1 SV=1	15.2607	15.2388	15.2485	15.2094	15.1572	15.1796	15.2505	15.1485	15.2279	15.1512	15.2489	15.2607	15.2453	15.2643	15.2276	15.1424	15.1443	15.0878	15.1632	15.1409	15.1392	15.1507	15.1696	15.1594	15.1823	15.213	15.1152	48	51	787	8	144.2	1308	5.96	19231	0.00805957	0.0395322	-0.044822	0.00255354	-0.0701853	0.281128	-0.0253634	cell organization and biogenesis;cellular component movement;regulation of biological process	extracellular;membrane	protein binding	synapse;neurogenesis	Pf00041, Pf00047, Pf07679, Pf07686, Pf08205, Pf13882, Pf13895, Pf13927
A0A0G2K3R1	Map3k4	Mitogen-activated protein kinase kinase kinase 4 OS=Rattus norvegicus GN=Map3k4 PE=1 SV=1	9.68541	9.94481	10.0459	9.74844	10.0147	9.99202	9.92211	10.0063	9.93557	10.0235	10.0105	10.0229	10.056	10.0017	9.99642	10.0197	10.0709	9.94455	10.0013	10.0119	9.99906	10.0544	9.98164	10.0569	10.0243	10.0486	10.0515	8	12	31	12	179.7	1599	6.49	441	0.849011	0.509088	-0.0234978	0.908718	-0.00580343	0.683749	0.0176944	cell differentiation;metabolic process;regulation of biological process;response to stimulus	cytoplasm	catalytic activity;nucleotide binding;signal transducer activity	No_Value	Pf00069, Pf07714, Pf14531
A0A0G2K3S6	Rbm10	RNA binding motif protein 10, isoform CRA_a OS=Rattus norvegicus GN=Rbm10 PE=1 SV=1	7.07136	7.00179	7.20835	7.37055	7.16018	6.97936	7.25209	7.00736	7.02535	7.08032	7.41885	7.06653	7.09217	7.08851	7.01949	6.98487	7.03786	6.88088	8.22688	6.4736	6.3826	7.81015	6.81205	6.66834	6.32522	6.54614	6.33156	3	3	6	2	103.5	930	5.91	62	0.372601	0.74033	-0.0715845	0.36293	0.201354	0.111377	0.272938	metabolic process;regulation of biological process	nucleus	metal ion binding;protein binding;RNA binding	No_Value	Pf00076, Pf00641, Pf01585, Pf12656, Pf14259
A0A0G2K3S9	Slc24a4	Solute carrier family 24 member 4 OS=Rattus norvegicus GN=Slc24a4 PE=3 SV=1	11.3696	11.3706	11.3954	11.3446	11.403	11.3967	11.4577	11.3913	11.404	11.3711	11.4894	11.4831	11.3103	11.4836	11.4698	11.2978	11.3827	11.3167	11.5147	11.2522	11.3855	11.4601	11.4491	11.2482	11.4723	11.3881	11.3616	5	3	33	3	68.9	622	7.14	582	0.304459	0.169965	-0.0511345	0.274341	-0.0363762	0.652021	0.0147583	cellular homeostasis;transport	cytoplasm;membrane	metal ion binding;transporter activity	No_Value	Pf01699
A0A0G2K3V4	Ogt	O-linked N-acetylglucosamine (GlcNAc) transferase (UDP-N-acetylglucosamine:polypeptide-N-acetylglucosaminyl transferase), isoform CRA_a OS=Rattus norvegicus GN=Ogt PE=1 SV=1	15.2955	15.1943	15.2602	15.2639	15.1532	15.1447	15.1442	15.1847	15.1101	15.1189	15.13	15.1306	15.246	15.1328	15.1874	15.1281	15.0849	15.1061	15.1555	15.1282	15.1533	15.1349	15.1608	15.1787	15.1637	15.2213	15.1791	59	48	571	48	116.9	1046	6.7	14534	0.0062161	0.88437	0.00279151	0.0187901	-0.0624528	0.00531161	-0.0652444	cell death;cell organization and biogenesis;cellular homeostasis;metabolic process;regulation of biological process;response to stimulus	cytoplasm;cytosol;membrane;mitochondrion;nucleus	catalytic activity;protein binding	No_Value	Pf00515, Pf04184, Pf07719, Pf13176, Pf13181, Pf13374, Pf13414, Pf13424, Pf13428, Pf13429, Pf13431, Pf13432, Pf13844, Pf14559
A0A0G2K3W1	Vwa8	von Willebrand factor A domain-containing 8 OS=Rattus norvegicus GN=Vwa8 PE=1 SV=1	11.9532	12.0277	11.9215	12.0582	12.0905	12.0704	12.0211	11.9258	11.9799	12.0199	12.0192	12.0474	11.9648	11.9512	12.0119	12.2193	12.0576	12.0251	12.0737	12.1186	12.1523	12.1415	12.21	12.2211	11.9719	12.133	12.0931	44	18	77	18	53.7	481	8.76	1723	0.059342	0.445217	0.0311007	0.00820502	0.0930438	0.157685	0.0619431	No_Value	mitochondrion	catalytic activity;nucleotide binding	No_Value	Pf07728
A0A0G2K3Y6	Cpeb4	Cytoplasmic polyadenylation element-binding protein 4 OS=Rattus norvegicus GN=Cpeb4 PE=1 SV=1	10.3638	10.2908	10.2248	10.5401	10.2596	10.3545	10.4871	10.193	10.2879	10.2479	10.4058	10.3999	10.3823	10.3869	10.4454	10.2996	10.1631	10.2174	10.2651	10.2558	10.2743	10.4098	10.3561	10.419	10.1804	10.2307	10.3331	24	14	68	6	80.1	729	7.18	1324	0.379536	0.195947	-0.0641395	0.623366	-0.023205	0.358092	0.0409345	cell communication;metabolic process;regulation of biological process;response to stimulus	cytoplasm;endoplasmic reticulum;nucleus	RNA binding;translation regulator activity	synapse	Pf00076, Pf14259
A0A0G2K3Z9	0	Uncharacterized protein OS=Rattus norvegicus PE=4 SV=1	14.7796	14.8283	14.8188	14.9771	14.821	14.8507	14.9026	14.9101	14.7845	14.9422	15.0345	14.9294	14.9296	14.7621	14.8048	14.8768	14.883	14.8349	14.8445	14.8951	14.7822	14.921	14.8717	14.8944	14.7499	14.8175	14.8467	75	18	498	16	22.2	199	8.4	8315	0.0079434	0.118248	-0.0472491	0.0810042	0.047551	0.0041783	0.0948001	cellular homeostasis;metabolic process;regulation of biological process	No_Value	antioxidant activity;catalytic activity	No_Value	Pf00578, Pf08534, Pf10417
A0A0G2K401	Pcca	Propionyl-CoA carboxylase alpha chain, mitochondrial OS=Rattus norvegicus GN=Pcca PE=1 SV=1	14.7658	14.7191	14.7024	14.8299	14.8405	14.8072	14.777	14.6639	14.7681	14.8211	14.8384	14.8186	14.6814	14.7266	14.7577	14.8935	14.8252	14.8662	14.8003	14.9377	14.8494	14.9776	14.9372	14.9926	14.7812	14.8814	14.8562	62	41	498	5	79.8	723	7.21	10073	0.0471412	0.876614	0.00615459	0.00634051	0.0864439	0.0796724	0.0802893	No_Value	extracellular	catalytic activity;metal ion binding;nucleotide binding	No_Value	Pf00289, Pf00364, Pf01071, Pf02222, Pf02258, Pf02785, Pf02786, Pf07478, Pf08442, Pf13533, Pf13535, Pf13549
A0A0G2K427	Ivns1abp	Influenza virus NS1A binding protein (Predicted), isoform CRA_b OS=Rattus norvegicus GN=Ivns1abp PE=1 SV=1	8.7593	9.07126	8.83218	8.99906	8.81355	8.84914	8.95333	8.73025	8.67325	8.806	8.82922	8.89945	8.81557	8.92586	8.8585	9.00342	9.02033	8.72278	8.92872	8.96384	8.85725	8.95899	8.97749	8.93963	8.82221	8.95084	8.91372	7	4	10	4	71.5	642	5.41	131	0.667962	0.396539	0.0433847	0.621223	0.0231818	0.678992	-0.0202028	regulation of biological process	cytoskeleton;cytosol;nucleus	protein binding	No_Value	Pf00651, Pf01344, Pf07646, Pf07707, Pf13415, Pf13418, Pf13964
A0A0G2K428	Dctn1	Dynactin subunit 1 OS=Rattus norvegicus GN=Dctn1 PE=1 SV=1	7.08137	7.15357	7.04453	7.01776	6.96707	6.95618	6.99902	6.98284	7.08868	7.11261	6.90193	7.11365	7.21482	7.02901	7.00439	7.0495	6.95113	7.14937	6.92497	7.12258	7.08995	7.05143	7.08625	7.17035	7.21419	7.1843	7.17977	67	78	923	1	139.8	1263	5.69	24638	0.0544894	0.435123	-0.030913	0.0233426	-0.0974899	0.106969	-0.0665769	cell organization and biogenesis;cellular component movement;transport	cytoskeleton	protein binding	No_Value	Pf01302, Pf05622, Pf05667, Pf06160, Pf12128, Pf12455, Pf15035
A0A0G2K429	Adcy6	Adenylate cyclase 6, isoform CRA_a OS=Rattus norvegicus GN=Adcy6 PE=1 SV=1	10.2087	10.2125	10.077	10.0823	10.0453	10.0428	10.0717	10.1028	10.1889	10.1036	10.1484	10.1517	10.1292	10.1753	10.0708	10.1331	10.1446	10.1215	10.0506	10.0358	10.0337	10.0794	9.97897	9.98834	10.1432	9.99815	10.1166	17	19	83	10	131.8	1180	8.15	1693	0.2543	0.630412	-0.013803	0.0981174	-0.0491145	0.303396	-0.0353116	metabolic process;regulation of biological process;response to stimulus	endosome;membrane	catalytic activity;metal ion binding;nucleotide binding;protein binding	neurogenesis	Pf00211, Pf06327
A0A0G2K435	Dnajc7	DnaJ heat shock protein family (Hsp40) member C7 OS=Rattus norvegicus GN=Dnajc7 PE=1 SV=1	12.4705	12.4639	12.5057	12.4975	12.461	12.5066	12.4897	12.4447	12.4606	12.4429	12.475	12.5152	12.4865	12.5777	12.557	12.5672	12.5599	12.4956	12.4921	12.4641	12.494	12.47	12.4263	12.4401	12.5257	12.4458	12.456	35	23	112	22	65.5	579	8.38	1091	0.0587818	0.0169459	0.0414996	0.785207	0.00548024	0.0669821	-0.0360193	metabolic process	cytoplasm;cytosol;membrane	protein binding	No_Value	Pf00226, Pf00515, Pf07719, Pf13414, Pf13424, Pf13431, Pf13432, Pf14559
A0A0G2K437	Amfr	Autocrine motility factor receptor OS=Rattus norvegicus GN=Amfr PE=1 SV=1	9.96697	10.2399	10.254	9.95249	10.2545	10.1606	10.0701	10.1606	10.1894	10.2411	10.2804	10.4038	10.2265	10.1892	10.207	10.299	10.3189	10.1401	10.1264	10.094	10.1329	10.0342	10.12	10.0734	10.1237	10.0534	10.1831	28	11	24	11	71.4	630	6.39	195	0.959718	0.850608	-0.0104713	0.938675	0.00386821	0.781407	0.0143396	cell organization and biogenesis;metabolic process;regulation of biological process;response to stimulus	cytoplasm;endoplasmic reticulum;Golgi;membrane;nucleus	catalytic activity;metal ion binding;protein binding;receptor activity	learning or memory;behavior	Pf00097, Pf02845, Pf12678, Pf12861, Pf13639, Pf13920, Pf13923, Pf14634, Pf15227
A0A0G2K459	Mtch2	Mitochondrial carrier 2 OS=Rattus norvegicus GN=Mtch2 PE=1 SV=1	13.9571	13.9751	13.9207	13.9302	13.9434	13.9598	13.9448	13.773	13.9007	13.9304	13.9873	13.9667	13.8924	13.8706	13.9491	13.9745	13.9155	13.9002	13.9288	14.0081	13.973	14.0709	14.0366	14.0447	13.9261	14.0355	14.0433	53	15	335	15	33.7	303	8.94	6950	0.903625	0.68316	-0.0135414	0.860656	-0.00405163	0.796093	0.0094898	cell death;cell organization and biogenesis;cellular component movement;metabolic process;regulation of biological process;response to stimulus;transport	membrane;mitochondrion;nucleus	No_Value	No_Value	Pf00153
A0A0G2K464	Scamp5	Secretory carrier-associated membrane protein OS=Rattus norvegicus GN=Scamp5 PE=1 SV=1	14.0146	14.0526	14.065	13.9307	14.0088	14.0776	14.0166	13.9891	13.8706	13.8994	14.0271	14.0693	14.0899	14.0414	14.1079	13.9952	14.0516	14.007	14.1336	13.9841	14.1044	14.0865	14.0368	13.9712	14.1048	14.1143	14.1142	40	6	330	1	26.1	235	8.54	7060	0.0264657	0.279462	0.0362538	0.0866078	-0.0457417	0.0107869	-0.0819955	regulation of biological process;response to stimulus;transport	membrane	No_Value	synapse	Pf04144
A0A0G2K472	Cyfip1	Cytoplasmic FMR1-interacting protein 1 OS=Rattus norvegicus GN=Cyfip1 PE=1 SV=1	7.96727	8.11339	8.12984	7.90502	8.04697	8.04149	7.95493	8.12034	8.01493	8.15559	8.35189	8.2083	8.29437	8.12126	8.16871	8.15814	8.08764	8.02686	8.05707	8.17339	8.12193	8.29402	8.2246	8.30294	8.21227	8.21004	8.42208	59	72	1044	4	144.8	1251	6.95	20832	0.0789991	0.0500864	-0.112114	0.0409218	-0.113413	0.983385	-0.00129991	cell growth;cell organization and biogenesis;regulation of biological process;response to stimulus	cytoplasm	protein binding;RNA binding	synapse;synaptic organization;neurogenesis	Pf05994, Pf07159
A0A0G2K478	Dguok	Deoxyguanosine kinase OS=Rattus norvegicus GN=Dguok PE=1 SV=1	12.4956	12.6428	12.4779	12.4972	12.5446	12.5262	12.4956	12.3968	12.5385	12.5387	12.7635	12.5783	12.3476	12.4656	12.6543	12.4763	12.3405	12.3266	12.4346	12.6163	12.7269	12.6357	12.4343	12.642	12.2804	12.5843	12.5654	48	11	89	11	32.1	277	8.57	1371	0.517797	0.309162	-0.0593445	0.964064	-0.00273249	0.33198	0.056612	metabolic process;regulation of biological process	cytoplasm;cytosol;mitochondrion;nucleus	catalytic activity;nucleotide binding	neurogenesis	Pf01712, Pf13238
A0A0G2K490	Tnik	TRAF2 and NCK-interacting kinase OS=Rattus norvegicus GN=Tnik PE=1 SV=1	15.0955	15.0886	15.0722	15.0105	15.0007	14.9831	15.0806	14.9994	15.0228	15.0532	15.0909	15.0756	15.1089	15.1424	15.1027	15.006	15.0169	15.0199	14.9838	14.954	14.9888	15.0151	15.0095	15.0129	15.1329	15.0677	15.0827	54	63	602	4	154.9	1360	7.15	10503	2.11499e-07	0.00658379	-0.0440391	9.11113e-08	-0.103325	0.00102004	-0.0592861	cell organization and biogenesis;metabolic process;regulation of biological process;response to stimulus	cytoplasm;cytoskeleton;cytosol;membrane;nucleus	catalytic activity;nucleotide binding;signal transducer activity	neurogenesis	Pf00069, Pf00780, Pf07714, Pf14531
A0A0G2K4A0	Rab11fip5	RAB11 family-interacting protein 5 OS=Rattus norvegicus GN=Rab11fip5 PE=1 SV=1	12.1081	12.0349	12.2131	12.1107	12.1723	12.1214	12.2126	12.0538	12.1384	12.0603	12.1139	12.215	12.1035	12.0898	12.0984	12.1269	12.0809	12.1116	12.0855	12.0787	12.1575	12.2135	12.1596	12.0994	12.1568	12.1285	12.0703	58	27	259	8	68.7	636	9.13	6451	0.437868	0.325945	-0.0245749	0.820955	0.00467703	0.300977	0.0292519	regulation of biological process;response to stimulus;transport	endosome;Golgi;membrane;mitochondrion	protein binding	No_Value	Pf00168, Pf09457
A0A0G2K4B0	Gprc5b	G protein-coupled receptor, class C, group 5, member B OS=Rattus norvegicus GN=Gprc5b PE=1 SV=1	11.1784	11.0191	11.1481	11.1456	11.0421	11.0251	11.269	11.0907	11.2168	11.2615	11.1305	11.2245	11.1206	11.0171	11.1546	11.0249	11.0623	10.8787	11.0254	11.1045	11.0132	11.0971	11.0888	11.1248	11.081	10.9876	11.1653	10	4	76	4	45	402	8.54	1661	0.00368336	0.00173647	-0.131319	0.0952284	-0.0611159	0.0611977	0.0702036	regulation of biological process;response to stimulus	cell surface;cytosol;membrane;nucleus	enzyme regulator activity;protein binding;receptor activity;signal transducer activity	neurogenesis;behavior	Pf00003
A0A0G2K4D9	Stag2	Stromal antigen 2 OS=Rattus norvegicus GN=Stag2 PE=1 SV=1	7.66263	7.72613	7.59172	7.92335	7.72431	7.89831	7.85362	7.58768	7.89035	7.72179	7.72814	8.14231	7.7238	7.83036	7.88552	7.97183	7.79737	7.69369	7.97792	8.03262	8.03296	8.0581	8.24096	7.84732	8.09846	7.99348	7.9934	2	3	12	2	145.6	1268	5.49	207	0.690178	0.981199	-0.00199058	0.407694	0.0607632	0.501757	0.0627538	cell organization and biogenesis;metabolic process;regulation of biological process	chromosome;membrane	No_Value	No_Value	Pf00670, Pf08514
A0A0G2K4E8	R3hdm2	R3H domain-containing 2 OS=Rattus norvegicus GN=R3hdm2 PE=1 SV=1	7.36785	7.68543	7.82688	7.44584	7.8328	7.80875	7.61709	7.63116	7.58939	7.76545	7.69178	8.19743	7.58125	7.94353	8.04506	8.12009	7.6443	7.9122	7.7192	8.03855	7.82109	8.20861	8.06154	8.01336	7.81808	7.95174	8.12123	4	4	7	3	114.5	1045	8.81	99	0.879999	0.663904	-0.048112	0.998513	0.000197199	0.683528	0.0483092	metabolic process;regulation of biological process	No_Value	RNA binding	No_Value	Pf01424, Pf03153, Pf03154, Pf04652, Pf07223, Pf09606, Pf09770
A0A0G2K4F6	Srrm1	Serine and arginine repetitive matrix 1 OS=Rattus norvegicus GN=Srrm1 PE=1 SV=1	6.23669	6.05785	5.9281	6.16366	6.02681	6.05401	5.98781	5.96506	6.09335	5.95817	6.07749	6.20792	6.03215	6.21651	6.01592	6.08291	5.87895	5.95965	5.86029	6.13361	6.15912	6.16624	6.12765	6.05618	5.91581	6.13645	6.05695	6	5	15	4	102.8	912	11.9	172	0.743887	0.471341	-0.0356513	0.573452	-0.0308239	0.92095	0.00482739	metabolic process	spliceosomal complex	RNA binding	No_Value	Pf01480, Pf15402, Pf15449
A0A0G2K4G3	Nedd8	NEDD8 OS=Rattus norvegicus GN=Nedd8 PE=1 SV=1	12.6331	12.7263	12.7669	12.6965	12.6626	12.4988	12.5981	12.8752	12.6942	12.5303	12.3522	12.383	12.56	12.5388	12.4405	12.5464	12.6571	12.6604	12.4467	12.4569	12.4453	12.1456	12.2843	12.2876	12.4935	12.3885	12.481	40	5	108	5	9	81	5.48	1040	0.345708	0.252705	0.102235	0.93361	0.00467735	0.289084	-0.0975578	No_Value	No_Value	protein binding	No_Value	Pf00240, Pf11976
A0A0G2K4I3	Adgra1	Adhesion G protein-coupled receptor A1 OS=Rattus norvegicus GN=Adgra1 PE=3 SV=1	10.03	10.0884	10.1325	9.97823	10.0812	9.99284	10.1522	9.91795	10.0721	10.1363	10.2387	10.3055	10.1581	10.2086	10.1202	10.2785	10.1305	10.1422	10.0469	10.001	10.0615	10.0545	10.1177	10.018	10.1346	10.0302	10.1016	9	4	27	4	67.9	619	7.69	438	0.688461	0.513128	-0.0333405	0.395917	-0.032367	0.982352	0.00097349	regulation of biological process;response to stimulus	membrane	receptor activity;signal transducer activity	No_Value	Pf00002
A0A0G2K4J8	Rimbp2	RIMS-binding protein 2 OS=Rattus norvegicus GN=Rimbp2 PE=1 SV=1	13.4206	13.3953	13.4014	13.3886	13.2989	13.3248	13.3932	13.3732	13.4028	13.4411	13.4905	13.4933	13.3745	13.3707	13.3869	13.3625	13.3063	13.335	13.281	13.2712	13.3204	13.2056	13.2812	13.2713	13.3611	13.2443	13.2601	41	32	236	2	136.5	1238	5.53	6187	0.310968	0.180207	-0.0515111	0.158141	-0.0362575	0.705032	0.0152536	regulation of biological process	No_Value	protein binding	No_Value	Pf00018, Pf00041, Pf07653, Pf14604
A0A0G2K4L3	LOC103689968	Protein FAM134B OS=Rattus norvegicus GN=LOC103689968 PE=1 SV=1	8.34172	8.59132	8.54569	8.38148	8.57304	8.51155	8.545	8.51503	8.60786	8.62613	8.86749	8.72672	8.79583	8.65577	8.66997	8.5355	8.73075	8.6443	8.58162	8.46641	8.54888	8.67111	8.59112	8.55942	8.56407	8.51682	8.59552	9	7	15	1	83.8	751	5.05	45	0.310669	0.116435	-0.081816	0.534916	-0.0336856	0.394189	0.0481305	No_Value	No_Value	metal ion binding	No_Value	Pf12171, Pf12756, Pf12874
A0A0G2K4P8	Rnf41	RCG42493 OS=Rattus norvegicus GN=Rnf41 PE=4 SV=1	9.24562	8.96386	9.50541	9.25047	9.0006	9.10055	8.96925	8.9322	9.09451	9.10732	9.20109	9.24229	9.15078	9.18008	9.25039	9.35314	9.23156	9.04153	9.17346	9.21466	9.14603	9.15571	9.18224	9.20328	9.0874	9.1976	9.16178	13	4	15	4	35.9	317	6.14	81	0.452525	0.371125	0.0471216	0.679351	-0.0256566	0.247265	-0.0727782	metabolic process;regulation of biological process;response to stimulus	No_Value	catalytic activity;metal ion binding;protein binding	No_Value	Pf00097, Pf08941, Pf12678, Pf13639, Pf13923, Pf14835, Pf15227
A0A0G2K4R1	Ppp1r12c	Protein phosphatase 1, regulatory subunit 12C OS=Rattus norvegicus GN=Ppp1r12c PE=1 SV=1	12.4512	12.5487	12.512	12.4534	12.4762	12.4647	12.5688	12.5415	12.5647	12.5515	12.5072	12.5252	12.515	12.5484	12.5501	12.5316	12.5508	12.4771	12.3976	12.4429	12.4263	12.4553	12.3765	12.4898	12.5096	12.4696	12.5276	40	24	116	24	84.7	784	5.95	2399	0.125067	0.146931	-0.0399673	0.0365169	-0.0457169	0.812158	-0.0057496	regulation of biological process;response to stimulus	No_Value	enzyme regulator activity;protein binding	No_Value	Pf00023, Pf12796, Pf13606, Pf13637, Pf13857
A0A0G2K4R9	Eogt	EGF domain-specific O-linked N-acetylglucosamine transferase OS=Rattus norvegicus GN=Eogt PE=4 SV=1	10.0975	10.1461	10.1294	10.1637	10.1055	10.172	10.1189	9.99734	10.0877	10.0558	10.0598	10.1944	10.1229	9.99314	10.0126	9.99372	10.058	10.0016	10.0325	9.98766	10.0956	9.97686	10.0159	10.0338	9.87928	10.0415	9.99384	16	7	23	7	65.5	565	6.49	147	0.828304	0.813476	0.00777552	0.571021	0.0215606	0.710727	0.013785	metabolic process	organelle lumen	catalytic activity	No_Value	Pf04577
A0A0G2K4T3	Acap2	Arf-GAP with coiled-coil, ANK repeat and PH domain-containing protein 2 OS=Rattus norvegicus GN=Acap2 PE=1 SV=1	13.2629	13.2727	13.3102	13.288	13.2238	13.2402	13.2544	13.2194	13.2133	13.2048	13.2101	13.2053	13.3497	13.2521	13.2672	13.2434	13.2012	13.1918	13.1736	13.2008	13.243	13.1961	13.207	13.2754	13.2565	13.2626	13.2595	43	30	189	3	91.5	809	6.43	3752	0.000990422	0.881832	0.00220394	0.00346815	-0.0541917	0.000958295	-0.0563956	regulation of biological process;response to stimulus	membrane	enzyme regulator activity;metal ion binding;protein binding	No_Value	Pf00023, Pf00169, Pf01412, Pf12796, Pf13637, Pf13857, Pf15413
A0A0G2K4T7	Gtf2i	General transcription factor II-I OS=Rattus norvegicus GN=Gtf2i PE=1 SV=1	13.171	13.3049	13.2666	13.2397	13.3098	13.2746	13.3514	13.1892	13.3261	13.2818	13.3853	13.3596	13.2536	13.3373	13.271	13.3526	13.2346	13.2741	13.2061	13.2688	13.3161	13.247	13.28	13.2501	13.29	13.2524	13.2889	42	34	174	34	112.2	999	6.39	3130	0.536584	0.420933	-0.0215921	0.836801	0.00451416	0.3344	0.0261063	cellular homeostasis;development;metabolic process;regulation of biological process	cytoplasm;membrane;nucleus	DNA binding;protein binding	No_Value	Pf02946
A0A0G2K4T8	Mipep	Mitochondrial intermediate peptidase OS=Rattus norvegicus GN=Mipep PE=1 SV=1	11.636	11.594	11.5715	11.7825	11.6625	11.6418	11.6742	11.519	11.6695	11.5987	11.6153	11.663	11.5033	11.5592	11.5907	11.7258	11.6316	11.6255	11.629	11.6957	11.696	11.6544	11.6974	11.7359	11.606	11.7472	11.699	29	17	66	17	80.8	711	6.57	1300	0.119074	0.303971	0.0292245	0.0497736	0.0648645	0.286808	0.03564	metabolic process	mitochondrion;organelle lumen	catalytic activity;metal ion binding	No_Value	Pf01432
A0A0G2K4U6	Ilf3	Interleukin enhancer-binding factor 3 OS=Rattus norvegicus GN=Ilf3 PE=1 SV=1	12.3963	12.4291	12.3252	12.3065	12.4187	12.5454	12.4069	12.4885	12.3744	12.3443	12.4776	12.7326	12.4324	12.7403	12.5836	12.5547	12.3606	12.4419	12.4644	12.5012	12.5305	12.5534	12.4011	12.4285	12.4567	12.4543	12.4774	27	22	110	17	98	915	8.78	1701	0.933773	0.851121	-0.00928497	0.70377	-0.019059	0.864026	-0.009774	metabolic process;regulation of biological process	cytoplasm;extracellular;membrane;mitochondrion;nucleus	DNA binding;RNA binding	No_Value	Pf00035, Pf07528, Pf14709
A0A0G2K4U7	Mtus2	Microtubule-associated scaffold protein 2 OS=Rattus norvegicus GN=Mtus2 PE=1 SV=1	11.0313	11.0123	11.0869	11.0285	10.978	11.0753	11.089	11.008	11.0259	11.0268	11.0496	11.1801	11.0573	11.0681	11.0802	11.2491	11.18	10.9825	11.0491	11.0391	11.0433	11.0497	11.0251	11.0973	11.0182	11.0055	11.0303	15	19	49	18	146.4	1350	7.55	392	0.670105	0.817659	0.00818708	0.427291	0.0261079	0.399682	0.0179208	No_Value	cytoskeleton;nucleus	protein binding	No_Value	No_Value
A0A0G2K4X8	Skp1	S-phase kinase-associated protein 1 OS=Rattus norvegicus GN=Skp1 PE=1 SV=1	14.3086	14.5275	14.4648	14.2229	14.5216	14.3937	14.4089	14.7266	14.5708	14.398	14.3311	14.3873	14.3873	14.4866	14.4375	14.4733	14.4791	14.5511	14.2633	14.3357	14.332	14.1942	14.2362	14.3187	14.4115	14.289	14.3574	83	14	307	14	18.9	165	4.54	7984	0.977526	0.998505	0.000128004	0.821226	-0.0108379	0.860493	-0.0109659	cell organization and biogenesis;metabolic process	cytoplasm;cytosol;nucleus	catalytic activity;protein binding	No_Value	Pf01466, Pf03931
A0A0G2K4Y7	Myo5a	Unconventional myosin-Va OS=Rattus norvegicus GN=Myo5a PE=1 SV=1	17.063	17.0219	17.0526	16.9569	17.0557	16.9844	16.9545	17.0027	17.0506	17.0403	17.0052	16.9964	17.0133	17.0268	17.0345	17.0024	17.0104	16.9944	17.0645	17.025	16.9833	16.9863	16.9932	16.9473	17.0671	16.9538	17.029	67	146	2067	9	212	1828	8.59	40768	0.159484	0.501926	0.0111624	0.223084	-0.0205413	0.0648188	-0.0317037	cell communication;cell differentiation;cell organization and biogenesis;cellular component movement;metabolic process;regulation of biological process;response to stimulus;transport	cytoplasm;cytosol;endoplasmic reticulum;endosome;Golgi;membrane;vacuole	catalytic activity;metal ion binding;motor activity;nucleotide binding;protein binding;RNA binding	synapse;synaptic signalling;synaptic organization;behavior	Pf00063, Pf00261, Pf00612, Pf00769, Pf01576, Pf01843, Pf02463, Pf04111, Pf04156, Pf05483, Pf05557, Pf05615, Pf05622, Pf06548, Pf07888, Pf07926, Pf08317, Pf09311, Pf09726, Pf09731, Pf09744, Pf10174, Pf10473, Pf12128, Pf13851
A0A0G2K502	Me2	Malic enzyme OS=Rattus norvegicus GN=Me2 PE=1 SV=1	13.8316	13.7522	13.6257	13.8234	13.7955	13.7895	13.6719	13.6254	13.8305	13.6736	13.6552	13.6804	13.5964	13.7351	13.6111	13.7446	13.742	13.8548	13.6946	13.8362	13.8149	13.8004	13.825	13.9663	13.8235	13.8403	13.8704	68	28	250	27	66.3	591	7.91	7415	0.545284	0.347133	0.040765	0.277152	0.0454615	0.929308	0.00469653	metabolic process;regulation of biological process	mitochondrion	catalytic activity;metal ion binding;nucleotide binding	No_Value	Pf00390, Pf03949
A0A0G2K528	Stx16	Syntaxin 16 OS=Rattus norvegicus GN=Stx16 PE=1 SV=1	12.6452	12.6784	12.6869	12.6392	12.7412	12.7936	12.6892	12.7127	12.7366	12.5853	12.5517	12.7491	12.5976	12.7968	12.802	12.7883	12.8666	12.7163	12.799	12.7411	12.7901	12.7501	12.7424	12.7084	12.7074	12.7754	12.7545	57	15	153	15	35.4	309	5.52	4038	0.102221	0.0410017	0.0721957	0.152452	0.0479049	0.485345	-0.0242908	cell organization and biogenesis;transport	cytoplasm;cytosol;endoplasmic reticulum;Golgi;membrane	protein binding	No_Value	Pf00804, Pf05739
A0A0G2K532	Lrfn5	Leucine-rich repeat and fibronectin type-III domain-containing protein 5 OS=Rattus norvegicus GN=Lrfn5 PE=4 SV=1	11.9781	11.9651	12.0206	11.9206	11.8729	11.876	11.9632	11.9012	11.9361	11.9314	12.0078	12.0424	12.01	12.0303	12.032	11.8903	12.0142	11.9388	11.9473	11.8103	11.8762	11.8426	11.8828	11.8434	11.9428	11.9341	11.9202	22	14	74	13	79.2	719	7.21	1613	0.028486	0.460991	-0.022706	0.00658457	-0.0762867	0.0692401	-0.0535807	No_Value	membrane	protein binding	No_Value	Pf00041, Pf00047, Pf07679, Pf12799, Pf13855, Pf13895, Pf13927
A0A0G2K543	C2cd5	C2 calcium-dependent domain-containing 5 OS=Rattus norvegicus GN=C2cd5 PE=1 SV=1	13.3238	13.4109	13.3937	13.323	13.3583	13.3449	13.4338	13.3546	13.334	13.3247	13.3686	13.4451	13.3643	13.4177	13.381	13.3455	13.3907	13.3203	13.3074	13.2538	13.3114	13.4028	13.3111	13.2839	13.4181	13.324	13.3547	46	37	243	2	118.9	1082	6.33	4921	0.0826322	0.155973	-0.0336891	0.015721	-0.0480994	0.528383	-0.0144103	cell organization and biogenesis;regulation of biological process;response to stimulus;transport	cytosol;membrane	metal ion binding;protein binding	No_Value	Pf00168, Pf01906
A0A0G2K548	Akap9	A-kinase-anchoring protein 9 OS=Rattus norvegicus GN=Akap9 PE=1 SV=1	11.0145	11.0607	11.2028	11.1024	11.1602	11.1811	11.1573	11.0651	11.1748	11.0954	11.1793	11.1273	11.0685	11.1251	11.1018	11.2535	11.1787	11.1286	11.1466	11.15	11.2505	11.1523	11.1738	11.2508	11.1196	11.1726	11.23	11	38	66	1	441.3	3847	5.06	673	0.204533	0.440865	0.0194989	0.100814	0.0506705	0.305825	0.0311716	cell organization and biogenesis;regulation of biological process;response to stimulus	cytoplasm;Golgi	protein binding;structural molecule activity	synapse	Pf02463, Pf04156, Pf05852, Pf06785, Pf07888, Pf10186, Pf10495, Pf13166
A0A0G2K562	Adam10	Disintegrin and metalloproteinase domain-containing protein 10 OS=Rattus norvegicus GN=Adam10 PE=1 SV=1	12.7392	12.7304	12.7103	12.7205	12.6973	12.7799	12.8487	12.7237	12.8185	12.8036	12.7851	12.9343	12.7424	12.8249	12.8009	12.8109	12.794	12.8098	12.7873	12.7837	12.7681	12.8983	12.8218	12.7983	12.7594	12.7066	12.752	32	18	129	18	84	749	7.77	2671	0.00943237	0.0471315	-0.0534362	0.279559	0.0206073	0.00947781	0.0740435	metabolic process;regulation of biological process;response to stimulus	cell surface;cytoplasm;Golgi;membrane;nucleus	catalytic activity;metal ion binding;protein binding	synapse	Pf00200, Pf01421, Pf01562, Pf13574, Pf13582, Pf13583, Pf13688
A0A0G2K583	Mtap	S-methyl-5'-thioadenosine phosphorylase OS=Rattus norvegicus GN=Mtap PE=1 SV=1	11.2975	11.36	11.3928	11.4876	11.4162	11.4097	11.4629	11.5163	11.388	11.3554	11.2617	11.3944	11.3944	11.3256	11.3493	11.4174	11.2956	11.3966	11.4505	11.5215	11.3641	11.4545	11.4143	11.4877	11.3435	11.4564	11.4018	54	10	42	10	31.1	283	7.18	710	0.221809	0.938802	0.00264369	0.0941169	0.0486418	0.151155	0.0459981	metabolic process;response to stimulus	cytoplasm;cytosol;nucleus	catalytic activity	No_Value	Pf01048
A0A0G2K590	Spast	Spastin OS=Rattus norvegicus GN=Spast PE=1 SV=1	11.8581	11.8846	11.8781	11.8551	11.8387	11.8514	11.8765	11.8783	11.8147	11.7495	11.7379	11.8267	11.8477	11.8925	11.905	11.8511	11.8229	11.7778	11.8484	11.8685	11.8433	11.8292	11.7791	11.858	11.9213	11.8819	11.8592	47	22	75	22	57.8	529	9.38	1127	0.00336863	0.25736	0.0230437	0.00299621	-0.0412612	0.00591828	-0.064305	cell differentiation;cell division;cell organization and biogenesis;development;metabolic process;regulation of biological process;response to stimulus;transport	cytoplasm;cytoskeleton;endoplasmic reticulum;endosome;membrane;nucleus	catalytic activity;nucleotide binding;protein binding	neurogenesis	Pf00004, Pf00437, Pf01078, Pf04212, Pf05496, Pf06068, Pf07724, Pf07728, Pf13401
A0A0G2K5A0	Exosc8	Exosome component 8 OS=Rattus norvegicus GN=Exosc8 PE=1 SV=1	7.7724	7.71919	7.82821	7.87035	7.86723	7.82102	7.81609	7.59541	7.78678	7.74653	7.77515	7.8172	7.79775	7.64188	7.62798	7.77125	7.85971	7.62908	7.53386	7.68203	7.54081	7.71566	7.78603	7.7806	7.55623	7.53038	7.59254	11	2	4	2	26.1	243	5.03	20	0.270528	0.607123	-0.0271218	0.349755	0.0565305	0.0725369	0.0836523	metabolic process	cytoplasm;nucleus	catalytic activity;protein binding;RNA binding	No_Value	Pf01138, Pf03725
A0A0G2K5B0	Tbc1d24	TBC1 domain family, member 24 OS=Rattus norvegicus GN=Tbc1d24 PE=1 SV=1	14.0299	14.0553	13.9262	13.8571	13.8582	14.0488	13.8435	14.0038	13.8029	13.8895	14.0264	13.8654	14.0729	13.9071	14.0378	13.8686	13.9326	13.9129	14.0545	13.8086	13.9854	13.8366	13.9051	13.8798	13.9452	13.9014	13.9836	51	27	247	26	63.4	562	7.53	5532	0.0608142	0.441147	0.0304123	0.128402	-0.0591822	0.0165525	-0.0895944	cell organization and biogenesis;regulation of biological process	cytoplasm;membrane	No_Value	synapse;synaptic signalling;neurogenesis	Pf00566, Pf07534
A0A0G2K5C6	Map1a	Microtubule-associated protein 1A OS=Rattus norvegicus GN=Map1a PE=1 SV=1	17.3244	17.4045	17.3764	17.366	17.5474	17.4747	17.3799	17.4446	17.4492	17.3597	17.3464	17.2931	17.3306	17.4624	17.3579	17.4134	17.4011	17.5089	17.28	17.4329	17.4265	17.3795	17.4135	17.4395	17.3735	17.3965	17.3942	61	168	3046	3	325.4	3014	4.97	65344	0.218882	0.243866	0.0383795	0.133354	0.0478162	0.67828	0.00943671	cell organization and biogenesis;regulation of biological process	cytoplasm;cytosol	protein binding	synapse	No_Value
A0A0G2K5C8	Stim1	Stromal interaction molecule 1 OS=Rattus norvegicus GN=Stim1 PE=1 SV=1	13.1538	13.1505	13.1425	13.1046	13.1483	13.2219	13.1028	12.979	13.0858	13.2038	13.1685	13.189	13.1687	13.2141	13.1864	13.1509	13.1017	13.1664	13.1718	13.153	13.2073	13.1327	13.1547	13.1686	13.15	13.1861	13.1466	39	25	209	24	80.9	716	6.62	3574	0.293028	0.332771	0.0267719	0.613674	-0.00810454	0.182762	-0.0348764	cell differentiation;cellular homeostasis;metabolic process;regulation of biological process;response to stimulus;transport	cytoplasm;endoplasmic reticulum;membrane	metal ion binding;protein binding;transporter activity	synapse	Pf00430, Pf00769, Pf04111, Pf07647, Pf09731, Pf10174
A0A0G2K5C9	Selenoi	Selenoprotein I OS=Rattus norvegicus GN=Selenoi PE=1 SV=1	6.31982	5.8475	5.94532	6.70464	5.8917	5.82711	6.21199	5.90169	6.07458	5.72102	5.73862	5.79562	5.74399	5.84016	5.95566	5.7371	5.89307	5.78125	6.00349	5.91421	5.90381	6.00437	6.02015	5.93082	6.00372	6.02277	5.86068	11	3	13	3	45	394	7.03	336	0.960601	0.800306	0.0286128	0.908836	0.0129727	0.842373	-0.0156401	metabolic process	membrane	catalytic activity	No_Value	Pf01066
A0A0G2K5D5	Arhgap26	Rho GTPase-activating protein 26 OS=Rattus norvegicus GN=Arhgap26 PE=1 SV=1	12.8424	12.9039	12.8693	12.7178	12.8845	12.7866	12.8299	12.7905	12.971	12.9282	12.8538	12.9389	12.8821	12.9441	12.9187	12.9264	12.8634	12.843	12.8551	12.7628	12.8303	12.8645	12.7985	12.7911	12.9246	12.8733	12.8819	33	25	133	24	86	759	6.67	2243	0.083713	0.308627	-0.0329358	0.0217332	-0.0633769	0.25104	-0.0304411	cell organization and biogenesis;regulation of biological process;response to stimulus	No_Value	enzyme regulator activity;protein binding	No_Value	Pf00018, Pf00169, Pf00620, Pf07653, Pf08397, Pf14604
A0A0G2K5D7	Specc1	Sperm antigen with calponin homology and coiled-coil domains 1 OS=Rattus norvegicus GN=Specc1 PE=1 SV=1	13.429	13.4117	13.3977	13.4297	13.4156	13.365	13.4979	13.4061	13.4099	13.3653	13.3169	13.4623	13.3637	13.472	13.4411	13.3958	13.4573	13.3986	13.3393	13.3532	13.3815	13.3273	13.3854	13.3797	13.4461	13.353	13.3979	42	45	260	44	127.5	1153	7.69	4931	0.612262	0.943754	-0.00166766	0.294578	-0.0195935	0.456768	-0.0179258	cell organization and biogenesis;transport	cytoskeleton;Golgi	protein binding;transporter activity	No_Value	Pf00307, Pf01496, Pf02463, Pf04156, Pf06160, Pf07888, Pf11971, Pf12128, Pf15070
A0A0G2K5E4	Dnaja3	DnaJ heat shock protein family (Hsp40) member A3 OS=Rattus norvegicus GN=Dnaja3 PE=1 SV=1	13.7609	13.7828	13.7086	13.7374	13.8715	13.804	13.7931	13.7223	13.8302	13.7899	13.7577	13.8313	13.6067	13.8046	13.7385	13.8895	13.8104	13.9259	13.8883	13.9056	13.9176	13.8519	13.8768	13.9256	13.8684	13.8614	13.9045	56	21	272	21	52.4	480	9.28	6516	0.0947895	0.181412	0.0412754	0.0511849	0.0793138	0.320956	0.0380384	cell death;cell differentiation;cell organization and biogenesis;metabolic process;regulation of biological process;response to stimulus	cytoplasm;cytosol;membrane;mitochondrion;nucleus;organelle lumen	enzyme regulator activity;metal ion binding;nucleotide binding;protein binding	synapse;synaptic organization	Pf00226, Pf00684, Pf01556
A0A0G2K5F1	Macrod1	LRP16 protein OS=Rattus norvegicus GN=Macrod1 PE=1 SV=1	12.9218	12.8485	12.8627	13.0131	13.0067	13.0301	12.9298	12.9258	12.9334	12.9436	12.9435	13.0194	12.8127	12.7779	12.822	13.0177	12.9528	13.0324	13.0528	13.0109	13.0904	13.0816	13.1162	13.1256	12.9426	13.0369	13.0182	48	11	139	11	35.3	323	9.03	4713	0.00267118	0.512802	0.0208688	0.00258657	0.129292	0.0192381	0.108423	metabolic process;response to stimulus	mitochondrion;nucleus	catalytic activity	No_Value	Pf01661
A0A0G2K5G6	Magt1	Magnesium transporter protein 1 OS=Rattus norvegicus GN=Magt1 PE=1 SV=1	6.9382	7.05785	7.07167	6.9453	6.93307	6.88201	6.95877	7.00272	6.80966	7.03585	7.0955	7.03135	6.92703	7.06723	6.99901	7.03649	7.06589	6.89016	7.01482	7.13062	7.14576	7.12317	7.2241	7.06197	6.85312	7.021	7.01349	7	3	25	2	41.6	368	10.05	302	0.6141	0.519438	-0.0332203	0.799676	0.0106126	0.352815	0.043833	No_Value	membrane	No_Value	No_Value	Pf04756
A0A0G2K5J5	Ntng2	Netrin G2 OS=Rattus norvegicus GN=Ntng2 PE=4 SV=1	12.5822	12.5706	12.4841	12.5778	12.4725	12.5933	12.6149	12.388	12.5294	12.4909	12.4971	12.645	12.5453	12.6068	12.6184	12.5617	12.4864	12.4878	12.5045	12.4608	12.5096	12.4756	12.5388	12.4604	12.5463	12.5369	12.4975	54	18	100	18	56.1	493	6.55	1949	0.311283	0.959416	0.00159189	0.112896	-0.0370766	0.223232	-0.0386685	cell organization and biogenesis	membrane	No_Value	neurogenesis	Pf00053, Pf00055
A0A0G2K5K1	Ano8	Anoctamin OS=Rattus norvegicus GN=Ano8 PE=1 SV=1	8.79251	8.84336	8.81589	9.05624	8.77745	8.81918	8.96513	8.70334	8.81497	8.70913	8.82834	8.82666	8.7954	8.72485	8.69976	8.82382	8.79849	8.67173	8.50845	8.56677	8.58342	8.42136	8.51153	8.57723	8.61171	8.34613	8.55813	10	6	16	6	102.5	904	5.29	351	0.841779	0.738879	0.0275383	0.558557	0.0464225	0.813855	0.0188842	transport	membrane	transporter activity	No_Value	Pf04547
A0A0G2K5K7	Inpp5k	Inositol polyphosphate-5-phosphatase K OS=Rattus norvegicus GN=Inpp5k PE=1 SV=1	11.0698	11.171	11.1639	11.0918	11.2024	11.2553	11.1253	11.1264	11.1487	11.1175	11.2035	11.1336	11.1257	11.1137	11.1659	11.2448	11.1536	11.154	11.1618	11.0985	11.1816	11.1319	11.1743	11.0372	11.1021	11.1268	11.1567	22	11	65	10	52.4	451	5.81	1036	0.148709	0.133708	0.0384009	0.104061	0.0386774	0.988563	0.000276566	cell organization and biogenesis;metabolic process;regulation of biological process;response to stimulus	cytoplasm;cytosol;endoplasmic reticulum;membrane;nucleus	catalytic activity;receptor activity;signal transducer activity	No_Value	Pf03372, Pf07888
A0A0G2K5L1	Fat1	FAT atypical cadherin 1 OS=Rattus norvegicus GN=Fat1 PE=1 SV=1	9.17754	9.41968	9.3388	9.13614	9.54434	9.47611	9.40035	9.33829	9.17683	9.39098	9.32505	9.70068	9.47189	9.53344	9.61646	9.35145	9.39751	9.47555	9.436	9.49766	9.31891	9.47907	9.478	9.48744	9.4874	9.51279	9.44882	1	6	13	6	507	4601	5.01	88	0.798311	0.804855	-0.0158892	0.491296	-0.04146	0.694435	-0.0255709	cell organization and biogenesis	cell surface;membrane;nucleus	metal ion binding;protein binding	No_Value	Pf00008, Pf00028, Pf00054, Pf01683, Pf02210, Pf05444, Pf06247, Pf07645, Pf12947
A0A0G2K5L2	LOC100911440	Mitochondrial glutamate carrier 1-like OS=Rattus norvegicus GN=LOC100911440 PE=1 SV=1	15.1238	15.1066	15.1378	15.1701	15.1186	15.1077	15.1585	14.9819	15.1325	15.0382	15.1115	15.1572	15.0108	15.0844	15.1287	15.1127	15.1972	15.1451	15.1565	15.2539	15.2244	15.3181	15.2902	15.2478	15.2206	15.2394	15.2071	76	19	697	15	34.6	323	9.09	16117	0.794046	0.893748	0.00558811	0.409167	0.0252133	0.664897	0.0196252	transport	membrane;mitochondrion	transporter activity	No_Value	Pf00153
A0A0G2K5N6	Rock2	Rho-associated protein kinase OS=Rattus norvegicus GN=Rock2 PE=1 SV=1	15.7912	15.8273	15.8399	15.8382	15.8538	15.8109	15.7869	15.8642	15.8341	15.8229	15.7694	15.7744	15.8697	15.773	15.8266	15.7729	15.8204	15.8351	15.8504	15.8183	15.8528	15.7773	15.7785	15.8364	15.8635	15.855	15.8519	65	101	972	88	160.5	1388	5.99	14494	0.148175	0.129946	0.0231936	0.723375	-0.00502639	0.0953287	-0.02822	cell organization and biogenesis;metabolic process;regulation of biological process;response to stimulus	cytoplasm;cytoskeleton;cytosol;membrane;nucleus	catalytic activity;metal ion binding;motor activity;nucleotide binding;protein binding;RNA binding;structural molecule activity	neurogenesis	Pf00038, Pf00069, Pf00130, Pf01576, Pf01636, Pf02185, Pf04111, Pf05557, Pf05622, Pf06160, Pf07714, Pf07888, Pf08912, Pf09726, Pf09731, Pf11559, Pf12128, Pf12718, Pf12795, Pf13094, Pf14531
A0A0G2K5N8	Acap3	ArfGAP with coiled-coil, ankyrin repeat and PH domains 3 OS=Rattus norvegicus GN=Acap3 PE=1 SV=1	11.1479	11.3142	11.2934	11.1861	11.2826	11.1954	11.2264	11.3932	11.3913	11.3257	11.2386	11.3313	11.3072	11.4495	11.4416	11.3896	11.3068	11.3131	11.2636	11.3255	11.4417	11.331	11.312	11.4986	11.5101	11.4163	11.4094	33	21	120	17	92.9	833	6.02	2733	0.343402	0.341817	-0.0381988	0.176855	-0.0650234	0.567812	-0.0268246	regulation of biological process	No_Value	enzyme regulator activity;metal ion binding;protein binding	No_Value	Pf00023, Pf00169, Pf01412, Pf12796, Pf13606, Pf13637, Pf13857, Pf15413
A0A0G2K5T9	Wasf2	WAS protein family, member 2 OS=Rattus norvegicus GN=Wasf2 PE=1 SV=1	10.6518	10.8304	10.7388	10.8334	10.8451	10.8873	10.8119	10.7076	10.6354	10.7543	10.7997	10.8534	10.7974	10.8766	10.8374	10.9261	10.8822	10.8568	10.7628	10.8959	10.8391	10.9917	10.9219	10.9472	10.9518	10.8933	10.9592	16	7	49	6	53.8	494	5.85	928	0.735927	0.435522	0.0339298	0.570806	0.0213229	0.807783	-0.0126069	cell organization and biogenesis;cellular component movement;regulation of biological process;response to stimulus;transport	cytoskeleton;endosome	protein binding	No_Value	No_Value
A0A0G2K5U9	Actn4	Alpha-actinin-4 OS=Rattus norvegicus GN=Actn4 PE=1 SV=1	14.896	14.8694	14.9247	14.7623	14.7973	14.7547	14.8128	14.861	14.8913	14.8587	14.8728	14.7335	14.8105	14.8545	14.7725	14.7682	14.721	14.7929	14.6723	14.7765	14.8171	14.6357	14.7797	14.7896	14.8493	14.7241	14.8014	72	63	1270	1	104.9	911	5.44	29840	0.082603	0.202019	-0.0414351	0.01417	-0.0711342	0.398795	-0.0296991	cell organization and biogenesis;cellular component movement;regulation of biological process;response to stimulus;transport	cytoplasm;cytoskeleton;cytosol;nucleus	DNA binding;metal ion binding;protein binding;RNA binding	No_Value	Pf00307, Pf00435, Pf08726, Pf11971, Pf13499
A0A0G2K5V4	0	Lysosomal trafficking regulator OS=Rattus norvegicus GN=Lyst PE=1 SV=1	12.2885	12.4942	12.3742	12.3372	12.4661	12.3379	12.3414	12.4046	12.3778	12.2712	12.3805	12.4401	12.4843	12.4017	12.493	12.3634	12.3855	12.3069	12.2752	12.395	12.3492	12.2361	12.425	12.36	12.3593	12.3222	12.3339	13	30	78	30	342.1	3037	6.6	843	0.440318	0.939439	-0.00225131	0.264114	-0.0372078	0.328579	-0.0349565	cell organization and biogenesis;defense response;response to stimulus;transport	cytoskeleton	No_Value	No_Value	No_Value
A0A0G2K5V8	Dapk1	Death-associated protein kinase 1 OS=Rattus norvegicus GN=Dapk1 PE=1 SV=1	12.0563	11.9847	11.9693	11.8995	11.8854	11.9006	12.0228	11.7967	11.9104	12.0049	11.9913	11.9605	11.9677	11.9842	12.0226	11.9625	11.8323	11.8468	11.8987	11.8569	11.9031	11.8687	11.8872	11.9036	11.9283	11.947	11.9667	19	25	87	25	161.4	1442	6.89	1211	0.00384211	0.17372	-0.0400306	9.95628e-05	-0.0934388	0.0774035	-0.0534082	cell death;metabolic process;regulation of biological process;response to stimulus	cytoplasm;cytoskeleton;membrane	catalytic activity;nucleotide binding;protein binding	No_Value	Pf00023, Pf00069, Pf00531, Pf07714, Pf12796, Pf13606, Pf13637, Pf13857
A0A0G2K5X1	Lyc2	Lysozyme OS=Rattus norvegicus GN=Lyc2 PE=3 SV=1	8.92221	9.29462	9.32313	9.04671	9.57427	9.5491	9.75606	9.43959	9.45776	9.39919	9.62169	9.73953	9.44013	9.20164	9.38901	9.53877	9.2086	9.46056	9.23621	9.60131	9.58525	9.53275	9.60389	9.61451	9.35743	9.29434	9.3837	14	3	10	3	16.8	150	8.31	65	0.00490227	0.080686	-0.151578	0.14078	0.132729	0.000630383	0.284307	defense response;metabolic process;response to stimulus	No_Value	catalytic activity	No_Value	Pf00062, Pf01464
A0A0G2K5X6	Ntrk2	Tyrosine-protein kinase receptor OS=Rattus norvegicus GN=Ntrk2 PE=1 SV=1	13.5713	13.5622	13.5321	13.4871	13.4871	13.5296	13.6308	13.5585	13.5686	13.5543	13.5969	13.6401	13.5187	13.6232	13.5448	13.521	13.474	13.5623	13.4023	13.4861	13.4499	13.4537	13.5188	13.4594	13.593	13.4892	13.4899	37	23	245	11	93.9	837	6.65	7741	0.0327535	0.0315561	-0.0646376	0.0159328	-0.0583261	0.81773	0.00631152	cell differentiation;cell organization and biogenesis;cellular component movement;defense response;metabolic process;regulation of biological process;response to stimulus;transport	cell surface;cytoplasm;cytosol;endoplasmic reticulum;endosome;membrane	catalytic activity;nucleotide binding;protein binding;receptor activity;signal transducer activity	synapse;synaptic signalling;synaptic organization;neurogenesis;neurotransmitter transport;learning or memory;behavior	Pf00047, Pf00069, Pf01462, Pf07679, Pf07714, Pf13855, Pf13895, Pf13927
A0A0G2K5Y1	Vipas39	RCG20801, isoform CRA_c OS=Rattus norvegicus GN=Vipas39 PE=1 SV=1	12.6608	12.7754	12.8339	12.6616	12.8115	12.7579	12.7365	12.8549	12.8187	12.7406	12.734	12.7926	12.7871	12.8962	12.9374	12.8862	12.8875	12.8383	12.8948	12.8199	12.8786	12.8768	12.7944	12.8291	12.9227	12.8701	12.9178	56	26	125	26	56.8	491	7.14	2181	0.417621	0.369151	0.0287233	0.648158	-0.0183792	0.199794	-0.0471025	cell differentiation;cell organization and biogenesis;metabolic process;regulation of biological process;transport	cytoplasm;endosome;Golgi	No_Value	No_Value	Pf09787
A0A0G2K613	0	Uncharacterized protein OS=Rattus norvegicus PE=4 SV=1	12.9158	12.9693	12.9393	12.5255	12.6382	12.5148	12.4656	12.4876	12.5779	12.4837	12.5271	12.5668	12.9335	12.8687	12.7423	12.6437	12.8394	12.6365	12.6331	12.6602	12.6129	12.4717	12.5982	12.6282	12.8993	12.8659	12.8874	73	7	108	7	19.8	199	4.69	3587	1.05218e-09	0.0177306	0.0997098	7.73402e-06	-0.257463	2.14165e-09	-0.357173	No_Value	No_Value	protein binding	No_Value	No_Value
A0A0G2K617	Rwdd4	RWD domain-containing protein 4 OS=Rattus norvegicus GN=Rwdd4 PE=1 SV=1	8.06913	8.33692	8.36965	7.93952	8.21886	8.21467	8.10943	8.37488	8.01308	8.12218	8.23578	8.28241	8.45946	8.20481	8.24323	8.28734	8.13739	8.16965	8.23126	8.17225	8.16679	8.0885	8.17821	8.15372	8.16021	8.30006	8.29023	10	2	7	2	21.1	188	5.2	105	0.105085	0.963558	-0.00227213	0.067777	-0.0995502	0.0873743	-0.0972781	No_Value	No_Value	protein binding	No_Value	Pf05773
A0A0G2K618	Large1	LARGE xylosyl- and glucuronyltransferase 1 OS=Rattus norvegicus GN=Large1 PE=4 SV=1	9.31157	9.32486	9.39918	9.14006	9.36229	9.49977	9.29086	9.29745	9.41201	9.35594	9.28716	9.40665	9.32673	9.43485	9.44188	9.4836	9.43167	9.35714	9.39631	9.40853	9.46854	9.45867	9.37029	9.30846	9.4016	9.44549	9.4706	18	12	32	12	87.9	756	7.59	614	0.472427	0.353048	0.0400487	0.981304	-0.000983768	0.173547	-0.0410325	cellular homeostasis;metabolic process	Golgi	catalytic activity;metal ion binding	No_Value	Pf01501, Pf13896
A0A0G2K654	Hist1h1c	Histone cluster 1 H1 family member c OS=Rattus norvegicus GN=Hist1h1c PE=1 SV=1	12.2082	11.8827	11.9151	12.6376	12.1624	12.5357	12.0039	11.7417	11.8736	12.1155	12.3253	11.9962	12.1027	12.1655	12.0766	12.0835	12.0195	12.1956	12.551	12.4087	12.1606	12.2918	12.3791	12.3079	11.9573	11.9285	11.9695	46	16	348	3	21.3	212	11	5466	0.0175112	0.0933377	0.191052	0.00636439	0.283139	0.298715	0.0920871	cell organization and biogenesis;metabolic process;regulation of biological process	chromosome;nucleus	DNA binding;RNA binding	No_Value	Pf00538
A0A0G2K658	LOC102556347	Carbonyl reductase [NADPH] 1 OS=Rattus norvegicus GN=LOC102556347 PE=1 SV=1	13.825	13.7236	13.9094	14.1148	13.9672	13.9207	13.9597	14.2719	13.6877	13.9049	14.1432	13.9294	14.1718	13.97	13.8345	13.7343	13.9345	13.6899	13.9285	13.708	13.9116	14.1622	13.7626	13.9352	14.0269	13.9099	13.9385	63	19	253	1	36.2	329	8.59	5615	0.449002	0.250436	-0.0941178	0.494182	-0.0444379	0.526162	0.0496799	metabolic process	No_Value	catalytic activity	No_Value	Pf00106, Pf01370, Pf08659, Pf13561
A0A0G2K664	Hspb11	Heat shock protein family B (small), member 11 OS=Rattus norvegicus GN=Hspb11 PE=1 SV=1	7.08026	6.9387	7.32477	6.85543	6.97204	6.92242	6.73871	7.12408	7.04476	7.1982	7.12357	7.11495	7.28913	7.13653	7.1052	7.27463	7.23903	7.04415	7.16972	7.39394	7.26971	7.42679	7.42293	7.45629	7.19165	7.42077	7.39402	17	2	7	2	17.4	153	5.17	77	0.658528	0.572884	-0.0565775	0.328834	-0.082217	0.78709	-0.0256395	cell organization and biogenesis;cellular component movement;regulation of biological process;response to stimulus;transport	No_Value	No_Value	No_Value	Pf00754, Pf03256
A0A0G2K675	Fto	Alpha-ketoglutarate-dependent dioxygenase FTO OS=Rattus norvegicus GN=Fto PE=1 SV=1	9.04035	9.10437	9.06155	9.12995	9.35136	9.25253	9.27993	9.31041	9.24582	9.29851	9.28907	9.36217	9.26551	9.27681	9.21031	9.35621	9.33908	9.31703	9.17628	9.24891	9.3184	9.30148	9.27657	9.26592	9.21762	9.33718	9.33448	19	8	23	8	59	512	5.1	257	0.0766911	0.602969	-0.0155703	0.143744	0.0712865	0.0519948	0.0868568	metabolic process;regulation of biological process	nucleus	catalytic activity;metal ion binding	No_Value	Pf12933, Pf12934
A0A0G2K677	Sptbn4	Spectrin beta chain OS=Rattus norvegicus GN=Sptbn4 PE=1 SV=1	15.4611	15.4984	15.5245	15.4202	15.4793	15.4862	15.4799	15.4852	15.5702	15.494	15.4534	15.5812	15.4545	15.5269	15.5514	15.5029	15.4702	15.4598	15.4747	15.413	15.4976	15.3984	15.4433	15.4435	15.4822	15.4593	15.4851	62	142	1171	130	288.6	2561	6	26473	0.441962	0.487896	-0.0161119	0.106062	-0.0266053	0.655275	-0.0104934	cell organization and biogenesis;regulation of biological process;response to stimulus	cytoplasm;cytoskeleton;membrane	protein binding;structural molecule activity	neurogenesis;behavior	Pf00169, Pf00307, Pf00435, Pf11971, Pf15410
A0A0G2K6D5	Pitrm1	Pitrilysin metallopeptidase 1 OS=Rattus norvegicus GN=Pitrm1 PE=1 SV=1	13.4533	13.516	13.4513	13.5518	13.6129	13.5592	13.5381	13.4665	13.5254	13.4519	13.4214	13.5666	13.3917	13.4622	13.4555	13.6277	13.5588	13.5848	13.6201	13.6643	13.6088	13.6505	13.6543	13.6854	13.5405	13.5891	13.6824	39	34	260	34	117.3	1035	6.89	4677	0.0569086	0.194588	0.04761	0.0138375	0.0940513	0.301381	0.0464413	metabolic process	mitochondrion;organelle lumen	catalytic activity;metal ion binding	No_Value	Pf00675, Pf05193, Pf08367
A0A0G2K6E5	Grk6	G protein-coupled receptor kinase OS=Rattus norvegicus GN=Grk6 PE=1 SV=1	11.5992	11.6658	11.6916	11.522	11.6225	11.6408	11.6121	11.6352	11.6606	11.5924	11.5164	11.6524	11.5906	11.6504	11.6015	11.6504	11.6612	11.6678	11.6501	11.6217	11.694	11.6243	11.6266	11.628	11.6981	11.6402	11.6893	34	16	68	15	67.1	589	8.65	932	0.342083	0.359916	0.0202886	0.625304	-0.0106905	0.141169	-0.0309791	metabolic process;regulation of biological process;response to stimulus	cytosol;membrane	catalytic activity;enzyme regulator activity;nucleotide binding;receptor activity;signal transducer activity	No_Value	Pf00069, Pf00615, Pf07714
A0A0G2K6E7	Adck5	AarF domain-containing kinase 5 OS=Rattus norvegicus GN=Adck5 PE=1 SV=1	10.8093	10.9418	10.994	10.8611	10.9754	10.9723	10.9468	10.9425	11.0593	10.8999	10.8698	11.0358	10.8257	10.9169	10.9503	11.0454	11.0125	11.0201	10.9317	10.9707	10.974	10.9328	10.9892	10.9604	10.9458	10.8993	10.8825	24	12	64	12	73.8	649	8.69	1194	0.0571781	0.610488	0.0140616	0.0257152	0.0663874	0.0851423	0.0523258	No_Value	membrane;mitochondrion	No_Value	No_Value	Pf03109
A0A0G2K6E8	Spag9	Sperm-associated antigen 9 OS=Rattus norvegicus GN=Spag9 PE=1 SV=1	12.6577	12.8559	12.828	12.5479	12.8586	12.8199	12.7361	12.8417	12.8303	12.7356	12.7236	12.8046	12.8285	12.8936	12.896	12.8593	12.8423	12.8435	12.8262	12.7882	12.8378	12.857	12.8395	12.8376	12.9058	12.8613	12.8588	36	43	210	1	149.5	1352	5.21	3683	0.441213	0.958374	0.00198216	0.343459	-0.0402051	0.190046	-0.0421873	cell differentiation;cell organization and biogenesis;regulation of biological process;transport	cytoplasm;cytosol	protein binding;structural molecule activity	neurogenesis	Pf09744
A0A0G2K6F2	Csmd2	CUB and Sushi multiple domains 2 OS=Rattus norvegicus GN=Csmd2 PE=4 SV=1	13.3637	13.3295	13.3922	13.2256	13.2271	13.1621	13.3232	13.2612	13.2954	13.3491	13.4246	13.3718	13.4032	13.362	13.3718	13.3225	13.338	13.222	13.3429	13.2172	13.2359	13.2923	13.2716	13.2746	13.3246	13.3256	13.338	17	45	177	44	373.2	3433	6.23	3253	0.0011391	0.0374987	-0.0633986	0.00106075	-0.10193	0.0852279	-0.0385316	No_Value	membrane	No_Value	No_Value	Pf00084, Pf00431
A0A0G2K6G2	Apmap	Adipocyte plasma membrane-associated protein OS=Rattus norvegicus GN=Apmap PE=1 SV=1	14.0364	14.0684	14.1109	14.0295	14.122	14.2906	14.0786	14.064	14.034	14.0405	14.0345	14.092	14.0827	14.0647	14.0705	14.0606	14.1544	14.1708	14.2422	14.0716	14.1145	14.1139	14.095	14.1734	14.0924	14.0631	14.0626	73	23	259	23	46.4	415	6.14	4835	0.0396638	0.0921149	0.0589063	0.0479989	0.0671569	0.628175	0.00825055	metabolic process	cell surface;endoplasmic reticulum;membrane	catalytic activity	No_Value	Pf03088, Pf08450
A0A0G2K6I4	Enah	ENAH, actin regulator OS=Rattus norvegicus GN=Enah PE=1 SV=1	13.6054	13.672	13.6849	13.5444	13.6124	13.6409	13.6699	13.6763	13.672	13.6281	13.5556	13.6453	13.6147	13.6732	13.6637	13.6818	13.6927	13.6089	13.6717	13.6508	13.6546	13.6065	13.6264	13.6385	13.6724	13.6349	13.6696	42	30	258	1	62.6	564	6.84	3620	0.546799	0.827707	0.004394	0.427628	-0.01472	0.248608	-0.019114	cell organization and biogenesis;cellular component movement	cytosol;membrane	protein binding	neurogenesis	Pf00568, Pf08776
A0A0G2K6J1	Dennd1a	DENN domain-containing 1A OS=Rattus norvegicus GN=Dennd1a PE=1 SV=1	11.3734	11.3715	11.3443	11.4538	11.3268	11.3479	11.334	11.3331	11.3614	11.3429	11.3574	11.2953	11.3305	11.275	11.2971	11.3333	11.3419	11.2599	11.3148	11.289	11.3484	11.4064	11.376	11.3848	11.3709	11.333	11.3255	27	21	70	2	120.4	1093	6.55	1371	0.530013	0.367276	-0.0194903	0.978168	-0.000588311	0.249002	0.018902	regulation of biological process;transport	cytosol;membrane	protein binding	synapse	Pf02141, Pf03455, Pf03456
A0A0G2K6J5	Myl6	Myosin light polypeptide 6 OS=Rattus norvegicus GN=Myl6 PE=1 SV=1	13.7243	13.6796	13.6645	13.6511	13.6866	13.7339	13.7178	13.6686	13.6739	13.6219	13.6695	13.7605	13.7007	13.7747	13.7529	13.7688	13.7193	13.7287	13.7207	13.7048	13.74	13.7568	13.6939	13.7692	13.7522	13.7686	13.7123	81	11	222	10	17	151	4.55	4909	0.540326	0.515921	0.0135378	0.63135	-0.0084432	0.320543	-0.021981	No_Value	membrane	metal ion binding;structural molecule activity	No_Value	Pf00036, Pf13405, Pf13499
A0A0G2K6M8	Depdc5	DEP domain-containing 5 OS=Rattus norvegicus GN=Depdc5 PE=1 SV=1	10.4158	10.3893	10.4642	10.4693	10.3854	10.4272	10.4042	10.4384	10.3858	10.4024	10.4554	10.4485	10.4387	10.327	10.4011	10.4421	10.4031	10.3377	10.4145	10.4181	10.4159	10.3984	10.4107	10.4114	10.4094	10.3756	10.3959	16	21	40	21	180	1591	6.79	456	0.619409	0.755669	-0.00465319	0.555214	0.0107163	0.330356	0.0153695	cell communication;regulation of biological process;response to stimulus	cytosol;membrane;vacuole	enzyme regulator activity;protein binding	No_Value	Pf00610, Pf12257
A0A0G2K6N9	Commd4	COMM domain containing 4 (Predicted), isoform CRA_c OS=Rattus norvegicus GN=Commd4 PE=1 SV=1	10.7217	10.8931	10.8985	10.6612	10.9507	10.8389	10.8873	10.8708	10.9214	10.7183	10.6248	10.8225	10.719	10.9478	10.9771	10.9088	10.867	10.8261	10.9418	10.8965	10.9506	10.907	10.8041	10.7869	10.9971	11.0255	10.9624	42	7	47	7	21.9	199	6.77	1193	0.18903	0.229332	0.0553972	0.500297	-0.0334044	0.0921038	-0.0888016	No_Value	cytoplasm	No_Value	No_Value	Pf07258
A0A0G2K6P5	Mfsd4a	Major facilitator superfamily domain containing 4 OS=Rattus norvegicus GN=Mfsd4a PE=4 SV=1	10.66	10.9198	10.8677	10.7415	11.0608	10.8336	10.8529	10.7199	10.7951	10.7314	10.8344	11.0121	10.771	11.0361	10.9846	10.9754	10.9398	10.8628	10.8112	10.8504	10.8673	10.7092	10.8313	10.8032	11.0244	10.7988	10.9169	14	7	40	7	56.1	510	8	381	0.242221	0.120696	0.0725831	0.93955	-0.00404856	0.161094	-0.0766317	transport	membrane	transporter activity	No_Value	Pf07690
A0A0G2K6T9	Pcdh1	Protocadherin 1 OS=Rattus norvegicus GN=Pcdh1 PE=1 SV=1	15.0599	15.0689	15.1097	15.0323	15.0112	14.9568	15.0626	15.1406	14.9922	15.0614	15.048	15.1241	15.1704	15.0915	15.2417	15.0305	15.02	14.999	15.0343	15.0158	15.0564	15.1181	14.9936	14.9546	15.1112	15.0449	15.0732	38	38	684	38	128.7	1191	5.12	14760	0.00647148	0.140179	-0.0376509	0.00213622	-0.090571	0.0976368	-0.0529201	No_Value	membrane;nucleus	metal ion binding	No_Value	Pf00028, Pf08266, Pf08374
A0A0G2K6U1	Nsf	Vesicle-fusing ATPase OS=Rattus norvegicus GN=Nsf PE=1 SV=1	18.0284	17.8927	17.937	17.9501	17.9264	17.9194	17.8965	17.9057	17.9239	18.0275	18.0878	17.8857	17.9862	17.8687	17.8988	17.8615	17.8607	17.9824	17.9746	17.9623	17.9366	17.8852	17.9655	17.8916	17.9329	17.9238	17.8554	86	77	3650	76	82.6	744	6.95	81285	0.838115	0.713575	-0.0106049	0.81683	0.00556988	0.601413	0.0161747	metabolic process;response to stimulus	No_Value	catalytic activity;nucleotide binding;RNA binding	No_Value	Pf00004, Pf00910, Pf01078, Pf02359, Pf02933, Pf05272, Pf05496, Pf06068, Pf07724, Pf07728, Pf13173, Pf13191, Pf13207, Pf13401
A0A0G2K6V0	Ache	Carboxylic ester hydrolase OS=Rattus norvegicus GN=Ache PE=3 SV=1	10.4196	10.3451	10.3783	10.4146	10.5047	10.3115	10.4294	10.3127	10.3324	10.2751	10.2971	10.3625	10.1148	10.3659	10.2862	10.2447	10.1584	10.2967	10.3136	10.0836	10.1792	10.1238	10.1917	10.2574	10.2248	10.1375	10.1077	34	16	115	2	68.1	614	6.54	2586	0.916873	0.876785	-0.00834688	0.815186	0.0141346	0.663409	0.0224815	cell organization and biogenesis;metabolic process;regulation of biological process;transport	cell surface;extracellular;Golgi;membrane	catalytic activity;protein binding	synapse	Pf00135, Pf07859, Pf08674
A0A0G2K6W3	Sowaha	Sosondowah ankyrin repeat domain family member A OS=Rattus norvegicus GN=Sowaha PE=4 SV=1	10.3783	10.1987	10.1763	10.6129	10.1085	10.1755	10.3158	10.1409	10.2357	10.1234	10.2159	10.2675	10.1622	10.1994	10.23	10.1528	10.1135	10.1042	10.128	10.143	10.1671	10.2436	10.1774	10.1226	10.1488	10.1462	10.2358	16	8	27	8	58.3	552	9.17	537	0.927008	0.798479	-0.015234	0.75366	-0.0188724	0.913296	-0.00363837	No_Value	No_Value	protein binding	No_Value	Pf00023, Pf12796, Pf13606, Pf13637, Pf13857
A0A0G2K6W6	Dis3l2	DIS3-like exonuclease 2 OS=Rattus norvegicus GN=Dis3l2 PE=1 SV=1	11.3873	11.3735	11.4338	11.5757	11.3646	11.3721	11.4854	11.4136	11.3231	11.4087	11.419	11.4407	11.424	11.352	11.357	11.4177	11.3695	11.3906	11.3557	11.3999	11.3355	11.4064	11.3725	11.5095	11.3252	11.3992	11.4274	21	19	63	19	99.8	890	6.11	751	0.457398	0.476242	-0.021956	0.680152	0.0113248	0.159798	0.0332808	cell division;metabolic process;regulation of biological process	cytoplasm	catalytic activity;metal ion binding;RNA binding	No_Value	Pf00773
A0A0G2K6X6	Mark2	Non-specific serine/threonine protein kinase OS=Rattus norvegicus GN=Mark2 PE=1 SV=1	14.3468	14.346	14.3399	14.3262	14.3137	14.3269	14.3349	14.2697	14.3111	14.3078	14.3411	14.3806	14.3437	14.3961	14.4052	14.3385	14.3694	14.3088	14.3099	14.2251	14.3316	14.3322	14.2857	14.2463	14.3654	14.3337	14.3447	56	42	402	34	82	731	9.69	7756	0.0224525	0.811459	0.00456291	0.019296	-0.0412385	0.0132615	-0.0458014	cell organization and biogenesis;cellular component movement;metabolic process;regulation of biological process;response to stimulus	cytoplasm;membrane;nucleus	catalytic activity;metal ion binding;nucleotide binding;protein binding;RNA binding	neurogenesis	Pf00069, Pf00627, Pf02149, Pf07714, Pf14531
A0A0G2K6X9	Adk	Adenosine kinase OS=Rattus norvegicus GN=Adk PE=1 SV=1	13.3382	13.4794	13.5325	13.329	13.4981	13.5038	13.4169	13.5889	13.3241	13.3574	13.2908	13.4524	13.5603	13.6477	13.6761	13.5412	13.5157	13.5447	13.5608	13.576	13.5287	13.4698	13.4829	13.446	13.5355	13.6745	13.6017	47	16	209	16	44.1	403	6	5605	0.0152595	0.0437706	0.0853971	0.270274	-0.0497961	0.0112695	-0.135193	cell proliferation;metabolic process;regulation of biological process	cytoplasm;cytosol;nucleus	catalytic activity;metal ion binding;nucleotide binding;RNA binding	No_Value	Pf00294
A0A0G2K6Y1	Rgs8	Regulator of G-protein-signaling 8 OS=Rattus norvegicus GN=Rgs8 PE=1 SV=1	10.2303	10.2431	10.3022	10.1682	10.2914	10.257	10.2716	10.2819	10.2977	10.3778	10.3716	10.532	10.3474	10.3844	10.413	10.3965	10.4599	10.3252	10.5365	10.4031	10.4943	10.3324	10.3409	10.3083	10.3957	10.3041	10.4208	18	5	25	5	26.6	232	8.75	489	0.745313	0.620315	0.0242312	0.498859	0.0323622	0.821989	0.00813103	regulation of biological process;response to stimulus	cytoplasm;nucleus	enzyme regulator activity;protein binding	No_Value	Pf00615
A0A0G2K6Y2	Scn1a	Sodium channel protein OS=Rattus norvegicus GN=Scn1a PE=1 SV=1	12.3071	12.4106	12.3545	12.286	12.313	12.4316	12.4149	12.3437	12.3627	12.4205	12.3678	12.4287	12.3862	12.4323	12.5568	12.4908	12.4251	12.3441	12.5021	12.3941	12.3828	12.4296	12.344	12.3576	12.3976	12.3739	12.3791	21	46	402	19	228.5	2009	5.87	6168	0.877541	0.694355	0.0111496	0.926537	-0.00316058	0.59217	-0.0143102	regulation of biological process;response to stimulus;transport	membrane	metal ion binding;transporter activity	behavior	Pf00520, Pf06512, Pf11933
A0A0G2K6Z8	Plekha7	Pleckstrin homology domain-containing A7 OS=Rattus norvegicus GN=Plekha7 PE=1 SV=1	10.601	10.5411	10.535	10.5157	10.4208	10.2906	10.4516	10.3265	10.5578	10.5746	10.5122	10.5542	10.4906	10.4437	10.4345	10.4101	10.4165	10.3218	10.3629	10.4192	10.455	10.3572	10.3147	10.3301	10.4531	10.3813	10.4117	16	17	42	17	135.6	1193	9.2	549	0.193039	0.36386	-0.0406918	0.0346942	-0.0754634	0.440342	-0.0347716	cell organization and biogenesis;metabolic process	cytosol;nucleus	protein binding	No_Value	Pf00169, Pf02463, Pf04111, Pf07798, Pf14992, Pf15409, Pf15413
A0A0G2K708	Rims1	Regulating synaptic membrane exocytosis protein 1 OS=Rattus norvegicus GN=Rims1 PE=1 SV=1	7.88206	8.30485	8.03134	8.95774	8.00999	8.26358	8.96068	8.41558	8.51826	8.51202	8.53302	8.71912	8.42159	8.46221	8.41336	8.78298	8.65244	8.32994	8.36167	8.43126	8.44931	8.34779	8.27437	8.42408	8.50694	8.33577	8.57946	56	77	690	1	179.4	1613	9.6	15392	0.22698	0.666962	-0.0517779	0.254465	0.144592	0.0743601	0.19637	transport	membrane	metal ion binding;protein binding	synapse	Pf00168, Pf00595, Pf02318
A0A0G2K712	Tbc1d5	TBC1 domain family, member 5 OS=Rattus norvegicus GN=Tbc1d5 PE=1 SV=1	9.28054	9.35918	9.44465	9.28657	9.26363	9.29975	9.38286	9.34655	9.25236	9.21476	9.35334	9.34569	9.31475	9.37919	9.44878	9.329	9.37055	9.25169	9.48942	9.35102	9.43803	9.35973	9.39128	9.41246	9.39239	9.40328	9.43085	13	9	24	9	93	827	6.54	238	0.324719	0.947643	0.0022921	0.226157	-0.0415505	0.149791	-0.0438426	cell communication;metabolic process;regulation of biological process;response to stimulus;transport	cytosol;Golgi;membrane;vacuole	enzyme regulator activity;protein binding	No_Value	Pf00566
A0A0G2K716	Cables2	Cdk5 and Abl enzyme substrate 2 OS=Rattus norvegicus GN=Cables2 PE=4 SV=1	9.77171	9.6943	9.749	9.79344	9.67506	9.66405	9.76758	9.6933	9.71589	9.83834	9.86882	9.91303	9.84068	9.83698	9.83633	9.71975	9.81886	9.72841	9.80016	9.79553	9.81273	9.91358	9.8496	9.81831	9.77412	9.86881	9.81448	13	6	21	5	52.2	479	9.86	257	0.137982	0.0764227	-0.0633835	0.143246	-0.0420482	0.519556	0.0213353	regulation of biological process	No_Value	No_Value	No_Value	Pf00134
A0A0G2K717	Cnot2	CCR4-NOT transcription complex, subunit 2 OS=Rattus norvegicus GN=Cnot2 PE=1 SV=1	9.96578	9.90196	9.94761	10.019	10.0594	9.92029	9.97809	9.81505	9.86668	9.74835	9.75939	9.86369	9.85053	9.91557	10.0061	9.88792	9.83016	9.85204	9.91437	9.9141	9.95769	9.99748	9.99278	9.9865	9.8933	9.98824	10.0138	19	8	28	8	59.7	540	7.66	532	0.36238	0.373524	0.038553	0.652384	-0.0142161	0.19764	-0.0527691	cell differentiation;metabolic process;regulation of biological process	cytoplasm;cytosol;membrane;nucleus	catalytic activity;protein binding	No_Value	Pf04153
A0A0G2K719	Ddx3x	DEAD-box helicase 3, X-linked OS=Rattus norvegicus GN=Ddx3x PE=1 SV=1	14.5439	14.5452	14.5152	14.4556	14.4836	14.4876	14.5003	14.4745	14.4554	14.4097	14.3966	14.5247	14.4984	14.6127	14.5733	14.5048	14.4571	14.4738	14.449	14.5191	14.4982	14.5581	14.4905	14.575	14.5016	14.5526	14.5439	63	40	428	12	73.1	662	7.18	9647	0.00989115	0.780999	-0.00623417	0.000740582	-0.062006	0.0343588	-0.0557718	cell organization and biogenesis;defense response;metabolic process;regulation of biological process;response to stimulus	cytoplasm;cytosol;nucleus	catalytic activity;DNA binding;enzyme regulator activity;nucleotide binding;protein binding;RNA binding	No_Value	Pf00270, Pf00271, Pf04851
A0A0G2K724	Mcts1	Malignant T-cell-amplified sequence OS=Rattus norvegicus GN=Mcts1 PE=1 SV=1	12.8027	12.7371	12.7904	12.7725	12.703	12.6839	12.7326	12.8217	12.6564	12.5885	12.5555	12.6221	12.7637	12.6368	12.6606	12.6464	12.5926	12.6829	12.6992	12.7275	12.6717	12.6891	12.685	12.7274	12.685	12.7521	12.7754	66	10	109	10	20.5	181	8.82	2589	0.15075	0.729202	0.0112577	0.0880135	-0.0471176	0.102589	-0.0583753	cell organization and biogenesis;metabolic process;regulation of biological process;response to stimulus	cytoplasm;cytosol;membrane	RNA binding	No_Value	Pf01472
A0A0G2K728	Cdh4	Cadherin-4 OS=Rattus norvegicus GN=Cdh4 PE=4 SV=1	9.82745	9.8548	9.8307	9.65576	9.64386	9.64313	9.64709	9.81372	9.74232	9.67618	9.55349	9.65151	9.7789	9.8475	9.85227	9.81192	9.77908	9.80424	9.81621	9.65675	9.7922	9.5664	9.71874	9.70444	9.90848	9.85365	9.98546	7	6	50	1	94.4	861	4.83	670	7.36865e-05	0.145094	0.0588068	0.00175108	-0.126229	7.08195e-05	-0.185036	cellular component movement;regulation of biological process	membrane	metal ion binding	neurogenesis	Pf00028, Pf01049, Pf08758
A0A0G2K737	Txnl1	Thioredoxin-like protein 1 OS=Rattus norvegicus GN=Txnl1 PE=1 SV=1	13.4144	13.6045	13.5748	13.4475	13.5671	13.4821	13.4526	13.7736	13.5883	13.4941	13.4317	13.3807	13.595	13.4616	13.4474	13.524	13.5651	13.6255	13.4213	13.5255	13.4144	13.3798	13.4379	13.4792	13.5051	13.4802	13.5386	87	19	215	19	32.7	292	5.07	6160	0.861499	0.724188	0.0171903	0.871692	-0.00543997	0.638624	-0.0226303	cellular homeostasis;metabolic process;regulation of biological process;response to stimulus	cytoplasm;cytosol;nucleus;proteasome	antioxidant activity;catalytic activity	No_Value	Pf00085, Pf06201, Pf13098
A0A0G2K743	RGD1562415	40S ribosomal protein S26 OS=Rattus norvegicus GN=RGD1562415 PE=3 SV=1	12.0155	12.0598	11.9986	12.2389	12.2067	12.2121	12.1499	11.9503	12.034	12.0358	12.0535	12.0542	11.9739	12.1639	12.0208	12.0736	12.0911	12.1136	11.8084	12.1615	12.1979	12.1869	12.1819	12.1552	11.9951	12.1311	12.1436	44	4	71	4	12.8	115	9.86	2013	0.371209	0.526369	0.0335755	0.204839	0.0668245	0.374926	0.033249	metabolic process	ribosome	RNA binding;structural molecule activity	No_Value	Pf01283
A0A0G2K749	Fry	FRY microtubule-binding protein OS=Rattus norvegicus GN=Fry PE=1 SV=1	12.0421	12.0158	12.0129	12.1456	12.0384	12.078	12.1164	11.9632	11.9934	11.9857	12.0085	12.0116	12.0159	12.0199	12.0412	12.0699	12.0258	11.9597	12.0855	11.9701	12.0304	12.1275	11.9848	12.0507	12.0489	12.0269	12.1	20	37	124	35	266.5	2381	5.63	2593	0.754085	0.524929	0.0179471	0.685654	0.0088875	0.684288	-0.00905959	regulation of biological process	No_Value	enzyme regulator activity	No_Value	Pf14222, Pf14225, Pf14228
A0A0G2K751	Dnajc8	DnaJ homolog subfamily C member 8 OS=Rattus norvegicus GN=Dnajc8 PE=1 SV=1	9.6865	9.79371	9.81807	9.56173	9.74714	9.83832	9.72809	9.73445	9.73842	9.75427	9.77059	9.84857	9.83334	9.67753	9.81955	9.83007	9.76242	9.76112	9.74324	9.79618	9.81627	9.80348	9.79427	9.82555	9.77743	9.7423	9.86934	33	11	29	11	32.7	277	8.76	99	0.82272	0.624011	-0.0156846	0.619477	-0.0179177	0.933302	-0.00223319	No_Value	cytosol;nucleus	protein binding	No_Value	Pf00226
A0A0G2K756	Acbd3	Acyl-Coenzyme A binding domain containing 3 OS=Rattus norvegicus GN=Acbd3 PE=1 SV=1	11.1102	11.1267	11.221	11.2003	11.2231	11.172	11.1517	11.0425	11.1934	11.1093	11.2365	11.2463	11.1327	11.1778	11.0762	11.2398	11.1825	11.0597	11.04	11.2234	11.2525	11.2331	11.2423	11.2477	11.099	11.1009	11.1519	27	12	44	12	60.3	526	5.01	540	0.189576	0.735508	-0.0121573	0.160409	0.0441053	0.0708514	0.0562627	metabolic process;transport	Golgi;membrane;mitochondrion	protein binding	No_Value	Pf00373, Pf00887, Pf13897
A0A0G2K761	Cul2	Cullin 2 OS=Rattus norvegicus GN=Cul2 PE=1 SV=1	14.0354	14.0372	14.0411	14.0242	13.9901	14.0026	14.0116	14.0651	13.9726	13.9774	13.9921	14.0089	14.0961	14.0284	14.041	14.0544	14.0364	14.0182	14.0531	14.039	13.9966	14.0454	14.007	14.0187	14.022	14.0792	14.0832	67	45	320	45	86.9	745	7.12	4727	0.0125811	0.328885	0.0128535	0.0352557	-0.0276594	0.00827513	-0.0405129	metabolic process	No_Value	catalytic activity;protein binding	No_Value	Pf00888, Pf10557
A0A0G2K777	Rhot1	Ras homolog family member T1 OS=Rattus norvegicus GN=Rhot1 PE=1 SV=1	14.2375	14.2101	14.1938	14.2074	14.2862	14.2987	14.256	14.0986	14.2728	14.2363	14.2198	14.2348	14.0958	14.1916	14.1931	14.2788	14.2607	14.2951	14.2611	14.3056	14.3118	14.3552	14.3194	14.3235	14.2448	14.3167	14.2841	52	32	295	3	86	752	6.79	7585	0.120911	0.458664	0.0210197	0.0268762	0.0597697	0.255904	0.03875	cell organization and biogenesis;cellular component movement;cellular homeostasis;regulation of biological process;response to stimulus;transport	membrane;mitochondrion	catalytic activity;metal ion binding;nucleotide binding;protein binding	synaptic signalling;neurotransmitter transport	Pf00071, Pf08355, Pf08356, Pf08477
A0A0G2K782	Zc2hc1a	Zinc finger, C2HC-type-containing 1A OS=Rattus norvegicus GN=Zc2hc1a PE=1 SV=1	13.2803	13.2924	13.2418	13.2866	13.1483	13.1238	13.23	13.2513	12.9603	12.9705	13.0189	13.0883	13.3314	13.1228	13.3011	13.1575	13.1833	13.0642	13.2629	13.0699	13.0331	13.1684	13.0541	13.1133	13.228	13.285	13.315	48	18	156	18	35.2	324	9.91	2620	0.00111066	0.26582	0.0527288	0.00488627	-0.118679	0.00107866	-0.171408	No_Value	No_Value	No_Value	No_Value	Pf13913
A0A0G2K785	Gk	Glycerol kinase OS=Rattus norvegicus GN=Gk PE=1 SV=1	14.848	14.8408	14.8393	14.8829	14.967	14.9964	14.9321	14.7599	14.9373	14.8909	14.8826	14.9227	14.7541	14.8181	14.8997	14.9852	14.9561	14.9698	14.9643	14.9927	15.0126	15.0739	15.001	15.0395	14.8886	14.9916	14.9459	62	33	468	33	61.2	559	5.9	11122	0.0195218	0.363495	0.0318826	0.00272011	0.100097	0.101758	0.068214	metabolic process;regulation of biological process;response to stimulus	cytosol;membrane;mitochondrion;nucleus	catalytic activity;nucleotide binding;protein binding	No_Value	Pf00370, Pf02782
A0A0G2K7B3	LOC100911576	Heterogeneous nuclear ribonucleoprotein C OS=Rattus norvegicus GN=LOC100911576 PE=1 SV=1	13.4265	12.9134	12.8654	12.9756	12.7162	13.0497	13.1746	13.2767	13.0939	12.9314	13.2451	13.6088	13.1407	13.6026	13.1885	12.9722	12.7065	12.9407	12.8765	13.0381	12.9247	12.9773	12.7602	12.858	12.8793	12.7225	12.7411	53	17	143	15	33	300	5.03	2598	0.241358	0.0690976	-0.191774	0.226828	-0.142208	0.716476	0.0495663	cell differentiation;cell organization and biogenesis;metabolic process;regulation of biological process	cytoskeleton;cytosol;extracellular;membrane;nucleus;spliceosomal complex	DNA binding;enzyme regulator activity;protein binding;RNA binding	No_Value	Pf00076, Pf13893, Pf14259
A0A0G2K7C4	Csnk1g1	Casein kinase I isoform gamma-1 OS=Rattus norvegicus GN=Csnk1g1 PE=1 SV=1	10.6649	10.6123	10.6208	10.6635	10.5536	10.6284	10.6639	10.5637	10.6128	10.4424	10.5869	10.6449	10.5813	10.6366	10.6233	10.4975	10.5319	10.4722	10.6211	10.4758	10.5637	10.5311	10.4997	10.4553	10.5881	10.5932	10.548	43	18	130	8	49.2	427	9.09	2022	0.164891	0.982767	0.00077237	0.0712041	-0.0512105	0.09957	-0.0519829	metabolic process;regulation of biological process;response to stimulus;transport	cytoplasm;cytosol;nucleus	catalytic activity;metal ion binding;nucleotide binding;protein binding	No_Value	Pf00069, Pf07714, Pf12605
A0A0G2K7D7	Nars2	Asparaginyl-tRNA synthetase 2, mitochondrial OS=Rattus norvegicus GN=Nars2 PE=1 SV=1	11.8059	11.7069	11.6899	11.9842	11.699	11.721	11.7542	11.558	11.7131	11.641	11.6415	11.7039	11.6212	11.6019	11.5773	11.7657	11.6462	11.6863	11.7679	11.8346	11.7796	11.8312	11.8522	11.9553	11.6765	11.8229	11.8221	31	11	57	4	49.7	442	6.79	957	0.4751	0.630196	0.026011	0.195265	0.0622071	0.497223	0.0361961	metabolic process	cytoplasm;cytosol;mitochondrion	catalytic activity;nucleotide binding	No_Value	Pf00152, Pf01336
A0A0G2K7F3	Zdhhc6	Palmitoyltransferase OS=Rattus norvegicus GN=Zdhhc6 PE=3 SV=1	7.15797	7.34415	7.44119	6.94017	7.53911	7.36425	7.22265	7.40814	7.52432	7.31287	7.30264	7.49491	7.34446	7.45702	7.44132	7.4528	7.5326	7.48244	7.41073	7.40282	7.38369	7.37772	7.3976	7.43175	7.36091	7.33496	7.41886	6	2	5	2	47.4	413	8.47	114	0.921178	0.953934	0.00400109	0.737626	0.0230865	0.671337	0.0190854	metabolic process	endoplasmic reticulum;membrane	catalytic activity;metal ion binding;protein binding	No_Value	Pf01529, Pf07653
A0A0G2K7G2	Agfg2	ArfGAP with FG repeats 2 OS=Rattus norvegicus GN=Agfg2 PE=1 SV=1	12.9085	12.8999	12.9549	13.0406	12.8049	12.9688	13.0278	12.9684	12.9374	12.8124	12.957	12.9292	12.9493	12.8471	12.887	13.0466	12.7604	12.7784	13.0011	12.8874	12.8723	12.8302	12.9101	12.9459	12.8527	12.8244	12.8506	38	15	142	12	50.1	488	8.95	2875	0.602743	0.692652	-0.0175635	0.618551	0.0206859	0.180418	0.0382494	regulation of biological process	membrane	enzyme regulator activity;metal ion binding	No_Value	Pf01412
A0A0G2K7G7	Sept8	Septin-8 OS=Rattus norvegicus GN=Sept8 PE=1 SV=1	15.0208	15.0906	15.0924	14.893	15.0238	15.0678	14.9574	15.1242	15.1565	15.088	15.0135	15.0765	15.0701	15.0984	15.127	15.0275	15.1653	15.0778	15.1016	15.0659	15.1701	14.9957	15.027	15.0157	15.0979	15.1116	15.0767	65	30	942	24	55.8	483	6.1	22533	0.47536	0.667754	0.0153784	0.484166	-0.0214134	0.149846	-0.0367918	No_Value	No_Value	nucleotide binding	No_Value	Pf00735
A0A0G2K7J5	Sema5a	Semaphorin-5A OS=Rattus norvegicus GN=Sema5a PE=4 SV=1	11.4725	11.4652	11.4726	11.4875	11.5036	11.4907	11.5606	11.2553	11.3525	11.5619	11.3512	11.5938	11.5093	11.4531	11.606	11.4195	11.3809	11.3833	11.4558	11.3533	11.4464	11.5092	11.5103	11.5142	11.4471	11.4324	11.4882	13	14	55	14	121	1080	7.34	476	0.45794	0.474349	-0.0320165	0.0761876	-0.0472807	0.728466	-0.0152642	No_Value	membrane	protein binding	No_Value	Pf00090, Pf01403, Pf01437
A0A0G2K7L0	Mrps10	28S ribosomal protein S10, mitochondrial OS=Rattus norvegicus GN=Mrps10 PE=1 SV=1	8.33244	8.35	8.26431	8.03653	8.05519	8.33632	8.28757	8.01947	8.20596	7.99463	8.21614	8.09533	7.94246	8.10301	8.09398	8.41146	8.39972	8.29657	8.32101	8.3148	8.18651	8.42518	8.33095	8.1403	8.12812	8.24751	8.43294	29	6	26	6	23.1	201	9.28	474	0.570161	0.298566	0.0713975	0.468236	0.0514812	0.780693	-0.0199163	No_Value	mitochondrion	No_Value	No_Value	Pf00338
A0A0G2K7L2	Igsf3	Immunoglobulin superfamily, member 3 OS=Rattus norvegicus GN=Igsf3 PE=4 SV=1	12.0059	12.0245	11.9777	11.9273	11.9664	11.9043	11.9647	11.9626	12.0026	12.0565	12.0069	11.9744	11.9869	12.1093	11.9288	11.8741	11.972	11.9244	11.9223	11.9016	11.9249	11.8361	11.8999	11.8629	12.0191	11.9301	11.9492	22	20	66	20	134	1190	6.32	1071	0.0494361	0.310662	-0.0277112	0.0076608	-0.0682628	0.203419	-0.0405516	regulation of biological process;response to stimulus	cell surface;membrane	No_Value	No_Value	No_Value
A0A0G2K7L4	Itpk1	Inositol-tetrakisphosphate 1-kinase OS=Rattus norvegicus GN=Itpk1 PE=1 SV=1	7.91476	7.98628	8.05646	8.03713	7.93115	7.84824	7.93497	8.1667	8.1347	8.02541	8.09015	8.02398	8.1318	8.0055	8.06714	8.10802	8.01636	8.07499	7.97527	8.12352	8.07215	8.10621	8.12183	8.19394	8.07815	8.14027	8.19726	20	5	12	5	50.3	463	6.83	386	0.255236	0.110882	-0.067896	0.311127	-0.0434216	0.544887	0.0244744	metabolic process	membrane	catalytic activity;metal ion binding;nucleotide binding	No_Value	Pf05770
A0A0G2K7M1	0	Glyceraldehyde-3-phosphate dehydrogenase OS=Rattus norvegicus PE=1 SV=1	9.71088	9.49998	9.58976	10.0969	9.50179	9.72913	9.63776	9.62457	9.55596	9.4307	9.4494	9.36362	9.59669	9.27084	9.45392	9.4314	9.54294	9.52841	9.586	9.41919	9.34563	9.36711	9.39328	9.49451	9.29246	9.44724	9.37382	34	12	1732	4	35.7	333	7.69	44491	0.346816	0.268709	0.0960524	0.258721	0.105088	0.882427	0.00903532	metabolic process	No_Value	catalytic activity;nucleotide binding	No_Value	Pf00044, Pf02800
A0A0G2K7M2	Rad23a	RAD23 homolog A, nucleotide excision repair protein OS=Rattus norvegicus GN=Rad23a PE=1 SV=1	10.6518	10.7414	10.7936	10.5162	10.7796	10.7164	10.6977	10.8528	10.7567	10.7369	10.6345	10.8464	10.7579	10.882	10.8541	10.8279	10.8676	10.8367	10.924	10.9539	10.8203	10.8212	10.7727	10.8655	10.823	10.9742	10.8524	30	10	64	8	39.5	362	4.58	984	0.713187	0.578851	0.028683	0.856698	-0.00974952	0.356096	-0.0384325	metabolic process;regulation of biological process;response to stimulus	cytoplasm;cytosol;nucleus	DNA binding;protein binding	No_Value	Pf00240, Pf00627, Pf09280, Pf11976
A0A0G2K7N9	Arhgap5	Rho GTPase-activating protein 5 OS=Rattus norvegicus GN=Arhgap5 PE=1 SV=1	13.6364	13.6856	13.6743	13.6041	13.6882	13.6679	13.6549	13.7278	13.6771	13.7023	13.7279	13.7773	13.791	13.7184	13.7312	13.7692	13.7216	13.7054	13.7482	13.7247	13.7286	13.7199	13.721	13.769	13.7282	13.7237	13.7685	39	54	263	53	172.2	1503	6.6	4594	0.802299	0.533906	-0.0132564	0.63142	-0.0110653	0.915948	0.00219112	cell organization and biogenesis;regulation of biological process;response to stimulus	cytosol;endoplasmic reticulum	catalytic activity;nucleotide binding;protein binding	No_Value	Pf00071, Pf00620, Pf01846
A0A0G2K7P9	Ncam2	Neural cell adhesion molecule 2 OS=Rattus norvegicus GN=Ncam2 PE=1 SV=1	15.4509	15.4438	15.4258	15.155	15.3379	15.155	15.2485	15.251	15.2986	15.1358	15.2936	15.3999	15.3804	15.3146	15.3483	15.2136	15.4732	15.2814	15.3346	15.1187	15.2065	15.2578	15.2166	15.2059	15.2772	15.3042	15.3055	54	43	640	43	93	836	6.1	12762	0.0219051	0.938869	-0.00352542	0.0287138	-0.108299	0.00575112	-0.104773	No_Value	membrane	protein binding	neurogenesis	Pf00041, Pf00047, Pf07679, Pf07686, Pf13895, Pf13927
A0A0G2K7S6	Wdr44	WD repeat-containing protein 44 OS=Rattus norvegicus GN=Wdr44 PE=1 SV=1	13.5968	13.7231	13.7372	13.5222	13.6717	13.6268	13.5992	13.7322	13.6525	13.5618	13.5159	13.6562	13.7162	13.7833	13.7648	13.7421	13.7062	13.7084	13.6549	13.645	13.6894	13.5912	13.6485	13.6613	13.7515	13.7203	13.7433	52	38	251	38	101.5	915	5.66	6010	0.00552918	0.21725	0.0386738	0.0366977	-0.0632836	0.00215785	-0.101957	regulation of biological process	cytosol;Golgi;membrane	protein binding	No_Value	Pf00400
A0A0G2K7T6	Nup155	Nuclear pore complex protein Nup155 OS=Rattus norvegicus GN=Nup155 PE=1 SV=1	10.2061	10.2538	10.1975	10.199	10.222	10.2008	10.1961	10.2661	10.2175	10.1305	10.1965	10.4757	10.2484	10.3713	10.337	10.2812	10.117	10.2044	10.138	10.2135	10.1709	10.1067	10.1024	10.1531	10.1399	10.0748	10.1446	13	14	35	14	155	1390	6.18	428	0.840098	0.798543	-0.010872	0.491929	-0.0252056	0.777058	-0.0143336	cell organization and biogenesis;transport	cytoplasm;membrane	protein binding;structural molecule activity;transporter activity	No_Value	Pf03177, Pf08801
A0A0G2K7W2	Aldh3b1	Aldehyde dehydrogenase OS=Rattus norvegicus GN=Aldh3b1 PE=3 SV=1	11.0222	10.9464	11.0132	11.288	11.1014	11.0494	11.1598	11.0085	11.1215	11.2068	11.3829	11.2667	11.1104	10.9337	10.9828	11.1993	11.1177	11.0135	11.0121	11.2158	10.9912	11.2572	11.2363	11.2421	10.8956	10.9218	10.9532	18	8	35	3	58.1	521	6.95	664	8.7343e-05	0.0615954	-0.0992865	0.00592439	0.134318	6.83114e-05	0.233605	metabolic process;response to stimulus	cytoplasm;cytosol;membrane	catalytic activity	No_Value	Pf00171
A0A0G2K7W4	Map4k4	Mitogen-activated protein kinase kinase kinase kinase 4 OS=Rattus norvegicus GN=Map4k4 PE=1 SV=1	12.4746	12.4009	12.4583	12.5244	12.3492	12.3894	12.5663	12.3619	12.4425	12.4701	12.4421	12.532	12.5029	12.4493	12.4719	12.4933	12.3784	12.3262	12.3447	12.3517	12.3646	12.3767	12.3504	12.3541	12.5246	12.4155	12.4485	35	41	270	4	153.1	1348	7.52	4660	0.0948159	0.254936	-0.0415766	0.0220353	-0.069405	0.364063	-0.0278284	cell organization and biogenesis;metabolic process;regulation of biological process;response to stimulus	cytoplasm	catalytic activity;nucleotide binding;signal transducer activity	neurogenesis	Pf00069, Pf00780, Pf07714
A0A0G2K7W6	RGD1562402	Similar to 60S ribosomal protein L27a OS=Rattus norvegicus GN=RGD1562402 PE=3 SV=1	12.52	12.5706	12.3639	12.7788	12.7022	12.7646	12.6864	12.3822	12.432	12.5953	12.7717	12.6577	12.5931	12.6749	12.6641	12.6092	12.5238	12.6336	12.5607	12.5717	12.5722	12.8638	12.5907	12.6675	12.4971	12.6199	12.6489	36	8	95	8	16.6	148	10.99	1736	0.477569	0.898132	0.00771893	0.185548	0.0627003	0.378337	0.0549813	metabolic process	ribosome	RNA binding;structural molecule activity	No_Value	Pf00828
A0A0G2K7X2	Traf3	Tnf receptor-associated factor 3 OS=Rattus norvegicus GN=Traf3 PE=4 SV=1	13.0408	13.0479	13.0082	13.1254	13.0659	13.0902	13.1562	13.0014	13.1092	13.0741	13.1623	13.2564	13.0027	13.094	13.0197	13.1422	13.1552	13.0905	13.1295	13.1023	13.176	13.1707	13.1853	13.125	13.0898	13.0446	13.0437	55	30	203	30	69.2	610	8.09	3760	0.00121616	0.512243	-0.0181642	0.000204027	0.0761744	0.0043644	0.0943386	defense response;regulation of biological process;response to stimulus	No_Value	metal ion binding;protein binding	synapse	Pf00097, Pf00917, Pf02176, Pf05557, Pf10174
A0A0G2K7X3	Nucks1	Nuclear ubiquitous casein and cyclin-dependent kinase substrate 1 OS=Rattus norvegicus GN=Nucks1 PE=1 SV=1	10.7798	10.9744	10.8088	10.8493	10.8905	10.913	10.8275	10.9649	10.8838	10.8123	10.9231	10.9629	10.8465	10.9923	10.9935	10.8895	10.8945	10.98	10.7753	10.9108	10.8787	10.9768	10.8794	10.8897	11.0081	10.9392	10.9914	24	6	52	6	27	243	5.05	567	0.495575	0.575269	-0.0154115	0.282383	-0.0391455	0.518079	-0.023734	No_Value	No_Value	No_Value	No_Value	No_Value
A0A0G2K7Y2	Oxr1	Oxidation resistance protein 1 OS=Rattus norvegicus GN=Oxr1 PE=1 SV=1	15.9497	16.046	16.0916	15.8286	15.9221	15.8785	15.8227	16.1915	15.7831	15.8154	15.6924	15.8076	16.0112	15.9836	16.0512	15.8818	15.8718	15.9318	15.916	15.9194	15.8787	15.8158	15.805	15.8847	15.9933	16.0068	16.0485	71	53	1099	10	97	873	5.34	27067	0.000741334	0.362541	0.0456103	3.69902e-06	-0.128137	0.00533519	-0.173747	cell death;metabolic process;regulation of biological process;response to stimulus	mitochondrion	catalytic activity	behavior	Pf01476, Pf07534, Pf09726
A0A0G2K808	Asap2	ArfGAP with SH3 domain, ankyrin repeat and PH domain 2 OS=Rattus norvegicus GN=Asap2 PE=1 SV=1	12.8583	12.8818	12.8761	12.7849	12.8232	12.7808	12.8843	12.9424	12.8249	12.8665	12.8149	12.7552	12.8914	12.7636	12.822	12.8192	12.8305	12.7978	12.7298	12.7963	12.7879	12.7864	12.7432	12.7816	12.8863	12.8522	12.8904	43	28	135	26	94.3	844	7.01	2915	0.0327565	0.27203	-0.0276409	0.00231202	-0.0634948	0.187606	-0.0358539	regulation of biological process	No_Value	enzyme regulator activity;metal ion binding;protein binding	No_Value	Pf00023, Pf00169, Pf01412, Pf12796, Pf13637, Pf13857
A0A0G2K839	Clcn5	Chloride channel protein OS=Rattus norvegicus GN=Clcn5 PE=1 SV=1	7.29327	7.15151	7.27018	7.4017	7.34969	7.37345	7.35938	7.18063	7.34996	7.02473	7.10027	7.15096	7.04203	7.03927	7.22928	7.12059	7.21654	7.1493	7.26687	7.36173	7.2757	7.33239	7.24422	7.48653	7.18093	7.29533	7.30951	6	6	33	1	90.6	816	6.42	343	0.391894	0.60046	0.0318338	0.127768	0.0782511	0.453538	0.0464173	transport	cytosol;Golgi;membrane	protein binding;transporter activity	No_Value	Pf00571, Pf00654
A0A0G2K847	Agap1	ArfGAP with GTPase domain, ankyrin repeat and PH domain 1 OS=Rattus norvegicus GN=Agap1 PE=4 SV=1	12.5826	12.6091	12.5374	12.5073	12.5244	12.5641	12.5925	12.5154	12.5044	12.4872	12.5426	12.5984	12.5262	12.5896	12.5949	12.5562	12.4763	12.5499	12.483	12.5485	12.5103	12.5859	12.5408	12.5371	12.59	12.5675	12.5691	34	22	177	17	97.4	889	8.6	4144	0.0155886	0.249153	-0.0204909	0.00291563	-0.0496166	0.0917734	-0.0291257	regulation of biological process;response to stimulus	membrane	catalytic activity;enzyme regulator activity;metal ion binding;nucleotide binding;protein binding	No_Value	Pf00023, Pf00071, Pf00169, Pf01412, Pf08477, Pf12796, Pf13606, Pf13637, Pf13857
A0A0G2K857	Kifc2	Kinesin-like protein OS=Rattus norvegicus GN=Kifc2 PE=3 SV=2	10.378	10.3755	10.3127	10.4148	10.3009	10.4532	10.4388	10.2486	10.3189	10.3756	10.3349	10.4297	10.3469	10.3198	10.2723	10.4617	10.3921	10.3129	10.319	10.497	10.4666	10.4026	10.4893	10.4162	10.3671	10.4294	10.3736	16	9	23	9	85.6	791	6.32	354	0.295365	0.608725	0.0181817	0.115732	0.0492072	0.299359	0.0310255	cellular component movement	No_Value	catalytic activity;motor activity;nucleotide binding;protein binding	No_Value	Pf00225
A0A0G2K860	Arhgef12	Rho guanine nucleotide exchange factor 12 OS=Rattus norvegicus GN=Arhgef12 PE=1 SV=1	13.2986	13.2744	13.299	13.3823	13.2735	13.2574	13.3821	13.3353	13.3063	13.3095	13.2797	13.3286	13.3623	13.3264	13.3221	13.2983	13.3328	13.275	13.2964	13.2752	13.3042	13.3071	13.2721	13.3012	13.3798	13.3062	13.3375	33	39	224	38	171.5	1532	5.99	4500	0.368301	0.411288	-0.014123	0.182973	-0.0234745	0.555138	-0.00935152	regulation of biological process;response to stimulus	cytoplasm	protein binding	No_Value	Pf00595, Pf00621, Pf09128, Pf13180
A0A0G2K865	Tpd52	Tumor protein D52 OS=Rattus norvegicus GN=Tpd52 PE=1 SV=1	13.4023	13.2992	13.3821	13.3862	13.2748	13.2911	13.3901	13.4609	13.3318	13.4101	13.4215	13.1489	13.3399	13.2044	13.3017	13.3148	13.3686	13.2496	13.294	13.2292	13.2079	13.3157	13.0793	13.2449	13.2355	13.2315	13.2685	53	16	194	16	26.9	247	4.96	4804	0.883618	0.671549	-0.0207742	0.85975	-0.0054388	0.759828	0.0153354	cell differentiation;regulation of biological process	cytoplasm;endoplasmic reticulum	metal ion binding;protein binding	No_Value	Pf04201
A0A0G2K872	Cadm3	Cell adhesion molecule 3 OS=Rattus norvegicus GN=Cadm3 PE=1 SV=1	14.6852	14.5689	14.6104	14.5552	14.5287	14.4834	14.5506	14.5648	14.6558	14.5747	14.5866	14.5626	14.6022	14.5344	14.5337	14.4827	14.6112	14.5128	14.6079	14.4327	14.5295	14.5335	14.5172	14.4516	14.5664	14.5291	14.4786	58	19	556	19	46.6	430	5.21	11636	0.329749	0.309206	-0.028147	0.165005	-0.0405394	0.653414	-0.0123925	No_Value	membrane	protein binding;receptor activity	No_Value	Pf00047, Pf07679, Pf08205, Pf13895, Pf13927
A0A0G2K8C7	Mtmr3	Myotubularin-related protein 3 OS=Rattus norvegicus GN=Mtmr3 PE=1 SV=1	10.6572	10.6164	10.7175	10.7907	10.6187	10.6399	10.737	10.5113	10.6678	10.6629	10.7294	10.7432	10.6836	10.6763	10.7188	10.7476	10.7403	10.6709	10.6468	10.6246	10.6704	10.6969	10.7024	10.707	10.5805	10.6542	10.6397	14	13	31	10	135	1207	5.91	387	0.640187	0.977726	-0.000884586	0.38158	0.022879	0.409837	0.0237636	cell communication;metabolic process;regulation of biological process;response to stimulus	cytoplasm;membrane	catalytic activity;metal ion binding	No_Value	Pf01363, Pf06602
A0A0G2K8D1	Mospd2	Motile sperm domain-containing 2 OS=Rattus norvegicus GN=Mospd2 PE=1 SV=1	9.0412	9.1466	8.99075	8.907	9.17265	9.15341	9.07071	8.91626	8.9623	8.97344	9.02483	9.11667	9.02242	9.14254	9.15757	9.08584	9.08416	8.99117	9.15668	9.26372	9.31703	9.37311	9.31132	9.18098	9.21355	9.35543	9.33158	9	5	17	5	59.7	518	5.85	306	0.726826	0.744716	0.0224501	0.625316	-0.0299988	0.45278	-0.0524489	regulation of biological process	membrane	No_Value	No_Value	Pf00635, Pf00650, Pf13716
A0A0G2K8D6	Dcun1d1	DCN1-like protein OS=Rattus norvegicus GN=Dcun1d1 PE=1 SV=1	11.4792	11.5122	11.598	11.3384	11.4371	11.4463	11.3858	11.542	11.2793	11.371	11.355	11.4144	11.5574	11.4591	11.5025	11.4755	11.4513	11.427	11.5606	11.4871	11.4627	11.4206	11.4502	11.4668	11.4186	11.5389	11.5404	34	9	60	7	31.6	273	5.48	1283	0.00800614	0.179042	0.0445674	0.0456158	-0.0577815	0.00476562	-0.102349	metabolic process;regulation of biological process	cytosol;nucleus	protein binding	No_Value	Pf03556, Pf14555
A0A0G2K8E7	Gdpd1	Lysophospholipase D GDPD1 OS=Rattus norvegicus GN=Gdpd1 PE=1 SV=1	13.0265	13.1034	13.0647	13.1254	13.0651	13.1619	13.0872	13.0558	13.0817	13.0317	13.1205	13.0718	13.0305	13.0734	13.0733	13.1631	13.222	13.0823	13.1513	13.0695	13.1757	13.1935	13.1709	13.1297	13.0721	13.0915	13.1685	46	17	178	17	35.9	315	8.16	3642	0.0731855	0.245984	0.0303801	0.0241849	0.056929	0.259333	0.0265488	metabolic process	membrane	catalytic activity	No_Value	Pf03009, Pf13653
A0A0G2K8G0	Apc	Adenomatous polyposis coli protein OS=Rattus norvegicus GN=Apc PE=1 SV=1	13.5775	13.5773	13.5889	13.5579	13.5252	13.5224	13.5982	13.51	13.4826	13.5267	13.5244	13.5641	13.5818	13.551	13.5505	13.5392	13.5598	13.4974	13.505	13.5119	13.5234	13.5768	13.5264	13.5344	13.5739	13.5403	13.6014	33	72	272	71	312.2	2860	7.46	5425	0.00475534	0.432362	-0.011265	0.000365066	-0.044494	0.03025	-0.033229	cell differentiation;cell organization and biogenesis;cellular component movement;cellular homeostasis;metabolic process;regulation of biological process;response to stimulus	chromosome;cytoplasm;membrane;nucleus	enzyme regulator activity;protein binding	synapse;neurogenesis	Pf00514, Pf05923, Pf05924, Pf05937, Pf05956, Pf11414
A0A0G2K8H0	Caprin1	Caprin-1 OS=Rattus norvegicus GN=Caprin1 PE=1 SV=1	13.5847	13.7415	13.7035	13.7088	13.9432	13.8928	13.714	13.633	13.7088	13.687	13.6635	13.6716	13.6632	13.8098	13.6669	13.744	13.702	13.8153	13.5516	13.8187	13.8637	13.8821	13.8101	13.8331	13.6813	13.8781	13.8339	32	20	230	20	79.6	720	5.3	5334	0.477911	0.338682	0.0485591	0.312467	0.0530311	0.918033	0.00447199	regulation of biological process	cytosol;membrane	RNA binding	neurogenesis	Pf12287
A0A0G2K8H6	Ctsh	Pro-cathepsin H OS=Rattus norvegicus GN=Ctsh PE=1 SV=1	8.24413	8.3016	8.30012	8.28809	8.49921	8.45443	8.48161	8.30594	8.29427	8.31794	8.42588	8.33515	8.26844	8.19128	8.18636	8.43588	8.33146	8.24176	8.3084	8.52807	8.38951	8.59807	8.60802	8.52649	8.261	8.33607	8.36103	9	3	14	3	42	370	8.62	269	0.00651041	0.401217	-0.0462855	0.0113171	0.114086	0.00516747	0.160371	cell death;metabolic process;regulation of biological process;response to stimulus	cytosol;vacuole	catalytic activity;enzyme regulator activity;receptor activity;signal transducer activity	No_Value	Pf00112, Pf08246
A0A0G2K8I0	Sh3bgrl2	SH3 domain-binding glutamic acid-rich-like protein OS=Rattus norvegicus GN=Sh3bgrl2 PE=1 SV=1	12.5241	12.6983	12.5595	12.1592	12.548	12.5776	12.506	12.6305	12.6205	12.4351	12.372	12.5092	12.3755	12.8025	12.606	12.5707	12.6757	12.6349	12.3902	12.4459	12.5591	12.3622	12.4285	12.3879	12.6573	12.5025	12.5564	62	5	101	1	10.7	92	5.52	2468	0.177331	0.589612	0.0343634	0.246877	-0.0800828	0.0476831	-0.114446	cellular homeostasis;regulation of biological process	cytoplasm;membrane	catalytic activity	No_Value	Pf00462, Pf04908
A0A0G2K8I5	Pcdh19	Protocadherin 19 OS=Rattus norvegicus GN=Pcdh19 PE=4 SV=1	13.1214	12.968	13.0031	13.1162	12.9281	12.956	13.1372	12.9468	12.9751	13.0087	13.081	13.1228	13.0374	13.1623	13.0628	13.0364	12.9817	12.9985	13.06	12.8828	12.9575	12.8991	12.9868	12.9585	13.0244	12.933	12.9808	22	23	135	23	125.9	1145	5.48	1866	0.515413	0.551928	-0.022109	0.238848	-0.0417956	0.600934	-0.0196866	cell communication	membrane	metal ion binding	No_Value	Pf00028, Pf08266
A0A0G2K8K0	Sfpq	Splicing factor proline and glutamine rich OS=Rattus norvegicus GN=Sfpq PE=1 SV=1	14.3705	14.5513	14.452	14.6435	14.6898	14.6891	14.5331	14.3253	14.4942	14.4278	14.4493	14.5546	14.3857	14.6022	14.5091	14.4947	14.2908	14.3758	14.3136	14.5488	14.6007	14.5782	14.5204	14.4848	14.4397	14.4614	14.477	44	26	399	25	75	696	9.39	7989	0.683354	0.604006	0.0310153	0.45971	0.0442159	0.715578	0.0132007	cell organization and biogenesis;metabolic process;regulation of biological process;response to stimulus	chromosome;nucleus	DNA binding;protein binding;RNA binding	No_Value	Pf00076, Pf08075, Pf13893, Pf14259
A0A0G2K8K2	Cblb	E3 ubiquitin-protein ligase CBL-B OS=Rattus norvegicus GN=Cblb PE=1 SV=1	7.40374	7.5837	7.49564	7.76831	7.47403	7.53929	7.70869	7.56032	7.66033	7.45333	7.47114	7.63159	7.65164	7.61368	7.72743	7.67497	7.47658	7.62878	7.39495	7.47344	7.3157	7.46065	7.52469	7.56059	7.42108	7.43551	7.43017	9	7	12	6	109.2	982	7.88	222	0.819219	0.582835	-0.0316981	0.976564	-0.00183662	0.558358	0.0298615	metabolic process;regulation of biological process;response to stimulus	cytoplasm;cytosol;membrane;nucleus	catalytic activity;metal ion binding;protein binding;signal transducer activity	No_Value	Pf00097, Pf00627, Pf02262, Pf02761, Pf02762, Pf13639, Pf13920, Pf13923, Pf14447, Pf14634, Pf15227
A0A0G2K8L9	Mrps28	Mitochondrial ribosomal protein S28 OS=Rattus norvegicus GN=Mrps28 PE=1 SV=1	8.17104	8.1297	7.8771	8.18389	7.91382	8.03886	8.19205	7.95729	8.04355	7.89116	7.98325	7.83722	7.75497	7.77728	7.73754	8.07943	8.00648	8.0486	8.01298	8.05662	7.84252	8.04244	8.04989	7.95371	7.87138	7.88799	8.07186	35	5	32	5	20.6	187	8.63	723	0.231156	0.59254	0.0258492	0.138675	0.100482	0.268898	0.0746324	No_Value	mitochondrion	RNA binding	No_Value	Pf10246
A0A0G2K8M7	Tpd52l1	Tumor protein D52-like 1 OS=Rattus norvegicus GN=Tpd52l1 PE=4 SV=1	11.5306	11.6472	11.5502	11.7048	11.8124	11.7588	11.6846	11.772	11.6547	11.5909	11.7892	11.7043	11.5839	11.6604	11.3941	11.5912	11.7471	11.8474	11.7451	11.7892	11.7717	11.7771	11.7587	11.731	11.7907	11.6415	11.7184	67	12	93	12	23	209	6.34	1992	0.00691074	0.316675	0.033924	0.00888654	0.138964	0.0341909	0.10504	regulation of biological process	cytoplasm	protein binding	No_Value	Pf04201, Pf13654
A0A0G2K8N6	Ankmy2	Ankyrin repeat and MYND domain-containing 2 OS=Rattus norvegicus GN=Ankmy2 PE=1 SV=1	12.4035	12.4677	12.4276	12.4897	12.3907	12.4004	12.3477	12.4363	12.3867	12.427	12.4575	12.4596	12.503	12.3528	12.4063	12.4513	12.3752	12.4026	12.4482	12.3788	12.4656	12.4972	12.4165	12.4556	12.4528	12.4872	12.4648	43	15	73	15	48.3	436	6.42	1528	0.691724	0.659314	-0.0091025	0.401249	-0.0181494	0.681057	-0.00904687	regulation of biological process	No_Value	metal ion binding;protein binding	No_Value	Pf00023, Pf01753, Pf12796, Pf13606, Pf13637, Pf13857
A0A0G2K8N9	Nek9	NIMA-related kinase 9 OS=Rattus norvegicus GN=Nek9 PE=1 SV=1	9.56319	9.54853	9.56789	9.80496	9.51611	9.43759	9.56923	9.50584	9.50605	9.42943	9.37828	9.46684	9.42499	9.39734	9.45055	9.42398	9.5351	9.37358	9.53245	9.60909	9.57515	9.60387	9.56263	9.53629	9.51517	9.61947	9.60289	11	9	29	9	104.8	958	6.19	471	0.82923	0.577746	0.0277315	0.796484	0.0131111	0.688097	-0.0146204	metabolic process	No_Value	catalytic activity;nucleotide binding;protein binding	No_Value	Pf00069, Pf00415, Pf01519, Pf07714, Pf13540, Pf14531
A0A0G2K8P3	Nedd4	E3 ubiquitin-protein ligase OS=Rattus norvegicus GN=Nedd4 PE=1 SV=1	13.5323	13.6069	13.5943	13.5441	13.6376	13.6288	13.5824	13.6631	13.6145	13.5543	13.4853	13.6253	13.6115	13.6687	13.6012	13.6779	13.6225	13.6717	13.6499	13.6698	13.632	13.5772	13.6325	13.6276	13.628	13.5579	13.5849	46	35	315	29	102.7	889	5.24	7634	0.110585	0.0829179	0.0413273	0.0555257	0.0387341	0.907755	-0.00259315	cell organization and biogenesis;metabolic process;regulation of biological process;response to stimulus;transport	chromosome;cytoplasm;cytosol;Golgi;membrane	catalytic activity;protein binding	synapse;synaptic organization;neurogenesis	Pf00168, Pf00397, Pf00632
A0A0G2K8P5	Stmn3	Stathmin OS=Rattus norvegicus GN=Stmn3 PE=1 SV=1	12.7904	12.7628	12.7878	12.7932	12.7535	12.7766	12.7738	12.7153	12.7528	12.6641	12.7128	12.7587	12.7743	12.8619	12.8456	12.8027	12.7917	12.7502	12.799	12.7222	12.7444	12.724	12.7084	12.6585	12.8469	12.8022	12.7443	46	12	125	10	20.9	180	7.49	1785	0.000290594	0.00656737	0.0516773	0.0801488	-0.0314167	0.000479389	-0.083094	cell organization and biogenesis;metabolic process;regulation of biological process	cytoplasm	protein binding	neurogenesis	Pf00836, Pf04111, Pf09726
A0A0G2K8Q1	Apoc3	Apolipoprotein C-III OS=Rattus norvegicus GN=Apoc3 PE=1 SV=1	7.20754	7.40852	7.46185	7.46026	7.41867	7.32947	7.38619	7.48832	7.84608	7.42407	7.4855	7.63409	7.42401	7.66469	7.55145	7.62934	7.60459	7.65362	7.45945	7.67904	7.5525	7.32337	7.34978	7.53383	7.45958	7.16848	7.4	39	2	4	2	11	100	4.77	203	0.249978	0.610681	0.03508	0.0957724	0.115648	0.296333	0.0805684	cell organization and biogenesis;cellular homeostasis;defense response;metabolic process;regulation of biological process;response to stimulus;transport	extracellular	enzyme regulator activity;protein binding;transporter activity	No_Value	Pf05778
A0A0G2K8Q7	Lsm2	U6 snRNA-associated Sm-like protein LSm2 OS=Rattus norvegicus GN=Lsm2 PE=1 SV=1	8.76862	8.67435	9.05759	8.73831	8.59616	8.5142	8.56693	8.77718	8.98729	8.82367	8.59467	8.71862	8.75426	8.76028	8.59673	8.73239	8.84434	8.747	8.69787	8.74069	8.67594	8.5193	8.68946	8.64662	8.57974	8.60241	8.68953	56	4	25	4	10.8	95	6.52	922	0.931999	0.944712	-0.00409042	0.713145	-0.0218445	0.799228	-0.0177541	metabolic process	nucleus;spliceosomal complex	protein binding;RNA binding	No_Value	Pf01423
A0A0G2K8Q8	Uqcr10	Ubiquinol-cytochrome c reductase, complex III subunit X OS=Rattus norvegicus GN=Uqcr10 PE=1 SV=1	12.0608	12.3923	12.4095	11.7474	12.6362	12.5274	12.2072	12.3643	12.3346	12.1962	12.0486	11.918	12.0825	12.2555	12.3646	12.244	12.6677	12.4506	12.6046	12.269	12.6017	12.2107	12.4741	12.1849	12.296	12.3926	12.4006	52	3	58	3	7.1	62	8.5	2826	0.14665	0.098415	0.201109	0.284606	0.121579	0.284654	-0.0795298	metabolic process	membrane;mitochondrion	No_Value	No_Value	Pf05365
A0A0G2K8R3	Lmo7	LIM domain 7 OS=Rattus norvegicus GN=Lmo7 PE=1 SV=1	14.2647	14.2062	14.2437	14.1484	14.1201	14.131	14.2491	14.1915	14.287	14.2156	14.2511	14.3178	14.1284	14.2558	14.245	14.1765	14.1111	14.128	14.0719	14.084	14.1286	14.0779	14.0837	14.1322	14.2093	14.0529	14.1117	49	70	406	70	195.6	1729	6.6	7580	0.0464366	0.0282724	-0.078453	0.0285177	-0.0686584	0.800863	0.00979455	metabolic process;regulation of biological process	membrane	catalytic activity;metal ion binding;protein binding	No_Value	Pf00307, Pf00412, Pf00595, Pf13180
A0A0G2K8S4	Wdfy2	WD repeat and FYVE domain-containing 2 OS=Rattus norvegicus GN=Wdfy2 PE=1 SV=1	9.03863	9.24791	9.30989	9.02778	9.25907	9.21583	9.20394	9.33783	9.34385	9.16675	9.0585	9.24787	9.24887	9.28311	9.22037	9.27127	9.28448	9.21196	9.36573	9.03068	9.21601	9.27345	9.0605	9.11149	9.28476	9.13502	9.30229	12	4	14	4	45	400	6.81	185	0.826698	0.869526	0.00873576	0.668815	-0.0208962	0.538405	-0.0296319	regulation of biological process	cytoplasm;endosome	metal ion binding;protein binding	No_Value	Pf00400, Pf01363
A0A0G2K8S6	LOC103692171	Glucosidase 1 OS=Rattus norvegicus GN=LOC103692171 PE=1 SV=1	13.1072	13.109	13.0574	13.2689	13.0572	13.1265	13.1209	12.9627	13.0505	13.0118	13.0587	13.1208	13.0254	13.0946	13.0565	13.0819	13.0439	13.0219	13.1066	13.1147	13.1478	13.1555	13.1827	13.1217	13.0692	13.1247	13.0612	39	28	194	28	91.9	834	9.11	3921	0.592369	0.55569	0.0204595	0.293059	0.0293612	0.738892	0.0089017	metabolic process	endoplasmic reticulum;membrane	catalytic activity	No_Value	Pf03200
A0A0G2K8U5	Lrrc49	Leucine-rich repeat-containing 49 OS=Rattus norvegicus GN=Lrrc49 PE=4 SV=1	6.73203	6.54422	6.66853	6.90371	6.55825	6.56359	6.63077	6.4825	6.44161	6.75148	6.72815	6.61719	6.73278	6.60383	6.68153	6.74005	6.71882	6.52803	6.68978	6.8084	6.70001	6.76713	6.70186	6.81419	6.57753	6.7395	6.76366	13	10	28	9	85.7	752	8.29	166	0.845711	0.613444	0.0306385	0.710809	0.0185568	0.813832	-0.0120818	No_Value	No_Value	protein binding	No_Value	Pf12799, Pf13855, Pf14580
A0A0G2K8V2	Vcl	Vinculin OS=Rattus norvegicus GN=Vcl PE=1 SV=1	14.9301	14.8996	14.9609	14.9395	14.8593	14.848	14.9057	14.8675	14.9084	14.8663	14.8409	14.9289	14.946	14.9055	14.8971	14.8694	14.8434	14.8574	14.9051	14.8523	14.8288	14.8632	14.8368	14.8528	14.8639	14.8481	14.8876	62	67	546	67	123.5	1134	5.71	11155	0.071948	0.641406	-0.00746695	0.0408472	-0.0372843	0.08619	-0.0298174	cell growth;cell organization and biogenesis;regulation of biological process	cytoplasm;cytoskeleton;membrane	protein binding;structural molecule activity	neurogenesis	Pf01044
A0A0G2K8V5	Crp	C-reactive protein OS=Rattus norvegicus GN=Crp PE=1 SV=1	9.07554	9.01912	9.07138	9.23116	9.04078	8.98318	9.21919	8.96864	9.13357	9.09028	9.31771	9.18296	9.04631	9.26775	8.86419	8.93242	9.12756	9.0619	9.10827	9.24124	9.11756	9.08619	9.21827	8.8578	9.33823	8.83219	9.01514	4	3	10	3	116.4	1017	9.25	283	0.650881	0.664421	-0.0256157	0.597232	0.0349139	0.412113	0.0605296	No_Value	membrane	No_Value	No_Value	Pf00354, Pf13385
A0A0G2K8W9	Sptbn1	Spectrin beta chain OS=Rattus norvegicus GN=Sptbn1 PE=1 SV=1	18.6651	18.6536	18.6335	18.5216	18.5811	18.608	18.6456	18.6384	18.6502	18.7156	18.6904	18.6181	18.6306	18.6582	18.5621	18.569	18.5928	18.6196	18.5786	18.5302	18.5862	18.4993	18.5587	18.543	18.6393	18.5123	18.5285	81	227	6940	199	273.3	2358	5.64	161851	0.277476	0.139304	-0.0413685	0.166145	-0.0328965	0.786128	0.00847202	cell organization and biogenesis;metabolic process;regulation of biological process;transport	cytoplasm;cytoskeleton;membrane;nucleus	protein binding;RNA binding;structural molecule activity	synapse	Pf00169, Pf00307, Pf00435, Pf11971, Pf12128, Pf15410
A0A0G2K8X3	Pid1	Phosphotyrosine interaction domain-containing 1 OS=Rattus norvegicus GN=Pid1 PE=1 SV=1	4.91476	4.56448	4.96957	4.52255	4.79963	4.85363	4.59674	5.13366	5.48489	5.14978	5.22414	5.31154	5.26442	5.1728	5.20416	5.1854	5.13278	5.07231	5.24662	5.20276	5.20191	5.29434	5.20215	5.1883	5.08277	5.10831	5.11726	41	6	11	6	24.8	217	6.99	143	0.340727	0.205079	-0.151995	0.85459	-0.0201036	0.235493	0.131891	cell differentiation;cell organization and biogenesis;regulation of biological process;response to stimulus	cytoplasm	protein binding	No_Value	Pf14719
A0A0G2K8Z9	Kif13b	Kinesin family member 13B OS=Rattus norvegicus GN=Kif13b PE=1 SV=1	9.08552	8.89813	8.92624	9.62909	8.953	8.93179	9.25418	8.9893	9.09248	9.04353	8.88355	9.01826	9.1601	9.09543	9.14776	9.11091	9.07928	9.07542	8.99917	9.3466	8.97694	9.10806	8.98977	9.37591	9.08033	9.12793	9.23705	3	5	27	4	204.7	1843	5.8	576	0.857613	0.676932	0.0385732	0.657623	0.0381902	0.995127	-0.000382953	cellular component movement;regulation of biological process;transport	cytoplasm;cytosol	catalytic activity;motor activity;nucleotide binding;protein binding	neurogenesis	Pf00225, Pf00498, Pf01302, Pf03154, Pf07946, Pf12128, Pf12423, Pf12473
A0A0G2K904	Sltm	RCG56631, isoform CRA_d OS=Rattus norvegicus GN=Sltm PE=1 SV=1	9.67351	9.24695	9.18188	9.46674	9.40863	9.42056	9.37763	9.35568	9.2487	9.17138	9.53562	9.6199	9.3343	9.46068	9.28519	9.34114	9.15121	9.17792	9.19197	9.41971	9.17979	9.5393	9.46154	9.30866	9.12012	9.18152	9.22647	7	7	23	7	117.1	1034	8.02	367	0.296324	0.163939	-0.095637	0.942707	0.0052273	0.201025	0.100864	regulation of biological process	nucleus	DNA binding;RNA binding	No_Value	Pf00076, Pf02037, Pf13893, Pf14259
A0A0G2K916	Ankhd1	Ankyrin repeat and KH domain-containing 1 OS=Rattus norvegicus GN=Ankhd1 PE=1 SV=1	4.09241	4.35135	4.17538	3.89577	4.38086	4.0161	4.07277	4.79573	4.44891	4.82085	5.13672	4.76954	4.74056	4.7609	4.50214	4.54908	4.67083	4.65846	4.79471	4.83867	4.88345	4.51743	4.68076	4.74149	4.79422	4.74698	4.86998	5	11	41	3	276.7	2615	6.05	947	0.610809	0.365025	-0.14403	0.805041	-0.0384422	0.455548	0.105588	defense response;response to stimulus	cytoplasm;membrane	protein binding;RNA binding	No_Value	Pf00013, Pf00023, Pf12796, Pf13014, Pf13606, Pf13637, Pf13857
A0A0G2K920	Tlk1	Tousled-like kinase 1 OS=Rattus norvegicus GN=Tlk1 PE=1 SV=1	6.49141	6.48656	6.46014	6.68175	6.7221	6.56942	6.83775	6.25955	6.65402	6.51464	6.54132	6.55193	6.41048	6.53297	6.44465	6.5597	6.56628	6.43612	6.51398	6.65323	6.62157	6.61001	6.62252	6.61372	6.40907	6.47099	6.45836	7	5	26	4	86.6	766	8.79	302	0.0276656	0.825462	0.0131881	0.00205221	0.128836	0.05433	0.115648	metabolic process;regulation of biological process;response to stimulus;transport	nucleus	catalytic activity;nucleotide binding	No_Value	Pf00069, Pf07714
A0A0G2K931	Psat1	Phosphoserine aminotransferase OS=Rattus norvegicus GN=Psat1 PE=1 SV=1	14.8288	14.8435	14.9113	14.9398	14.9404	14.9768	14.9092	14.8744	14.8248	14.8408	14.9588	14.9412	15.0595	14.8225	14.9728	14.9668	14.918	14.8718	14.8224	14.978	14.8857	14.8665	15.0388	14.9164	14.8805	14.9575	14.9403	72	21	454	21	40.5	370	7.69	11443	0.899781	0.621391	0.0142744	0.774418	0.00920614	0.883982	-0.00506825	metabolic process	cytoplasm;cytosol	catalytic activity	No_Value	Pf00266
A0A0G2K933	Eif4e2	Eukaryotic translation initiation factor 4E family member 2 OS=Rattus norvegicus GN=Eif4e2 PE=1 SV=1	10.5229	10.5216	10.5391	10.6642	10.587	10.5437	10.61	10.4803	10.5278	10.4101	10.499	10.4856	10.4895	10.5528	10.5364	10.4143	10.4575	10.4652	10.4352	10.4922	10.5841	10.6216	10.5841	10.5914	10.53	10.5638	10.595	39	7	29	7	29.4	256	9.06	626	0.736466	0.6217	-0.0184728	0.453056	-0.023078	0.861979	-0.00460519	metabolic process;regulation of biological process	cytoplasm	protein binding;RNA binding	No_Value	Pf01652
A0A0G2K946	Spock2	SPARC/osteonectin, cwcv and kazal-like domains proteoglycan 2 OS=Rattus norvegicus GN=Spock2 PE=1 SV=1	12.5738	12.7085	12.576	12.636	12.7258	12.6665	12.594	12.5746	12.6984	12.6547	12.6464	12.6618	12.6114	12.6945	12.6031	12.579	12.6267	12.6959	12.6658	12.5964	12.6004	12.6824	12.6644	12.5864	12.6399	12.6164	12.6249	38	14	93	14	47	425	4.87	2231	0.748405	0.883702	0.00327407	0.489456	0.0160065	0.563432	0.0127324	cell organization and biogenesis;metabolic process;regulation of biological process;response to stimulus	No_Value	metal ion binding;protein binding	No_Value	Pf00050, Pf00086, Pf07648, Pf10591
A0A0G2K952	Usp32	Ubiquitin-specific peptidase 32 OS=Rattus norvegicus GN=Usp32 PE=1 SV=1	13.0802	13.1356	13.1686	13.1431	13.1169	13.1068	13.1331	13.1536	13.0671	13.0826	13.1362	13.1548	13.1928	13.1123	13.172	13.2003	13.0951	13.1176	13.0537	13.1153	13.1365	13.0426	13.1034	13.1096	13.1661	13.0732	13.1703	28	41	191	41	185.5	1640	6.23	2924	0.25893	0.549304	0.0113495	0.306094	-0.0206805	0.119984	-0.03203	metabolic process	cytosol;Golgi	catalytic activity;metal ion binding	No_Value	Pf00443, Pf06337, Pf13423, Pf13499, Pf13833, Pf14836
A0A0G2K964	Ube2e3	Ubiquitin-conjugating enzyme E2E 3 OS=Rattus norvegicus GN=Ube2e3 PE=1 SV=1	9.38792	9.47919	9.40852	9.46003	9.30878	9.34293	9.38025	9.30406	9.20784	9.1746	9.33859	9.35556	9.29816	9.40642	9.44975	9.23544	9.35063	9.29458	9.26363	9.39865	9.41093	9.37104	9.40557	9.40506	9.40937	9.43735	9.50862	10	2	15	2	20.7	187	7.77	79	0.0247728	0.716958	0.0136696	0.0225155	-0.0799678	0.0158967	-0.0936375	metabolic process	nucleus	catalytic activity;nucleotide binding	No_Value	Pf00179
A0A0G2K977	Golga2	Golgin subfamily A member 2 OS=Rattus norvegicus GN=Golga2 PE=1 SV=1	11.2502	11.3516	11.3388	11.1293	11.4407	11.4764	11.2867	11.103	11.3596	11.4001	11.2395	11.3688	11.213	11.4148	11.4114	11.3902	11.2361	11.2777	11.2256	11.3586	11.4032	11.2917	11.3489	11.3994	11.2761	11.2893	11.3964	19	16	48	16	115.9	1026	4.97	964	0.922535	0.758637	0.0155661	0.992774	-0.000420252	0.695383	-0.0159863	cell division;cell organization and biogenesis;metabolic process;regulation of biological process;transport	cytoplasm;Golgi;membrane;nucleus	protein binding	neurogenesis	Pf10186, Pf12128, Pf15070
A0A0G2K988	Daam2	Dishevelled-associated activator of morphogenesis 2 OS=Rattus norvegicus GN=Daam2 PE=1 SV=1	13.2118	13.2592	13.1418	13.0756	13.117	13.2561	13.331	13.1518	13.1717	13.2163	13.3173	13.3492	13.2584	13.229	13.2648	13.2895	13.2376	13.1062	13.1446	13.1723	13.2636	13.1854	13.2153	13.2708	13.2894	13.1965	13.2759	30	36	197	30	128	1117	6.79	2575	0.144522	0.110505	-0.0607179	0.114218	-0.0516023	0.758621	0.00911564	cell organization and biogenesis	No_Value	protein binding	No_Value	Pf02181, Pf06367, Pf06371
A0A0G2K999	Sdk2	Sidekick cell adhesion molecule 2 OS=Rattus norvegicus GN=Sdk2 PE=1 SV=1	13.3558	13.2235	13.217	13.2748	13.1354	13.1177	13.2825	13.1465	13.2114	13.2251	13.3063	13.2767	13.3034	13.3252	13.1713	13.1762	13.172	13.1911	13.1823	13.2149	13.1622	13.1605	13.1857	13.1442	13.2835	13.1604	13.2393	25	42	181	42	239.7	2175	7.23	3347	0.0503886	0.19429	-0.0347251	0.0185832	-0.0725365	0.233836	-0.0378114	cell differentiation;cell organization and biogenesis	membrane	protein binding	synapse;synaptic organization;neurogenesis	Pf00041, Pf00047, Pf07679, Pf09294, Pf13895, Pf13927
A0A0G2K9A2	Arpc2	Arp2/3 complex 34 kDa subunit OS=Rattus norvegicus GN=Arpc2 PE=1 SV=1	15.9657	15.918	15.9585	15.8409	15.8276	15.8238	15.8481	15.912	15.862	15.8639	15.8318	15.8063	15.9703	15.8943	15.9552	15.8399	15.8077	15.8115	15.8454	15.8861	15.8604	15.8266	15.8753	15.8731	15.9373	15.9703	15.9426	85	33	911	33	34.3	300	7.36	16412	2.286e-08	0.211974	-0.017306	1.08941e-07	-0.107639	6.54654e-06	-0.0903329	cell organization and biogenesis;regulation of biological process;response to stimulus	cell surface;cytoplasm;cytoskeleton;endosome;membrane	protein binding;structural molecule activity	synapse	Pf04045
A0A0G2K9A9	Fbxo41	F-box protein 41 OS=Rattus norvegicus GN=Fbxo41 PE=1 SV=1	14.165	14.0997	14.1224	14.1517	13.9917	14.0247	14.1358	14.0486	14.0711	14.1275	14.0611	14.1435	14.1757	14.1407	14.141	14.0274	14.1079	14.0304	14.0242	13.9215	14.0036	13.906	13.9405	13.9303	14.0675	14.0227	13.9977	60	40	369	40	94	869	8.27	8226	0.105656	0.815136	-0.00904189	0.0300061	-0.0721453	0.112726	-0.0631034	metabolic process	No_Value	catalytic activity;protein binding	No_Value	Pf12937
A0A0G2K9B4	Mrpl15	Mitochondrial ribosomal protein L15 OS=Rattus norvegicus GN=Mrpl15 PE=1 SV=1	12.3728	12.1321	12.1551	12.6159	12.2215	12.1533	12.2338	11.9213	12.2186	12.1026	12.016	11.9957	12.0578	11.9094	12.0055	12.0976	12.0173	12.0178	12.008	12.192	12.0869	12.2213	12.2764	12.4207	11.9346	12.071	12.0564	44	12	56	12	33.6	295	10.1	873	0.502214	0.995636	0.00045734	0.323756	0.0795085	0.275837	0.0790511	metabolic process	mitochondrion;ribosome	RNA binding;structural molecule activity	No_Value	Pf00828
A0A0G2K9C0	Vasp	Vasodilator-stimulated phosphoprotein OS=Rattus norvegicus GN=Vasp PE=1 SV=1	9.78351	9.70416	9.71193	9.90222	9.72449	9.69487	9.79284	9.70155	9.75454	9.75915	9.71778	9.80165	9.77321	9.81858	9.82556	9.80556	9.88278	9.75555	9.82314	9.94744	9.85795	9.94419	9.98331	10.0009	9.84193	9.8881	9.96912	32	12	32	12	39.6	375	8.37	593	0.942569	0.887744	-0.00688108	0.829865	0.00865534	0.74889	0.0155364	cell organization and biogenesis;cellular component movement;regulation of biological process	cytoplasm;cytoskeleton;cytosol;membrane	protein binding	neurogenesis	Pf00568, Pf08776
A0A0G2K9C5	Numbl	Numb-like protein OS=Rattus norvegicus GN=Numbl PE=1 SV=1	13.5722	13.5867	13.5848	13.4969	13.568	13.5982	13.5516	13.5187	13.5075	13.5467	13.6055	13.6355	13.6184	13.5903	13.6321	13.6104	13.6402	13.5724	13.6245	13.5614	13.64	13.6158	13.6217	13.617	13.6267	13.6604	13.658	34	22	246	17	68.6	641	8.43	4873	0.240298	0.65347	0.0102317	0.219114	-0.0241668	0.100505	-0.0343985	cell division;cell organization and biogenesis;cell proliferation;metabolic process;regulation of biological process;response to stimulus	cytoplasm	protein binding	neurogenesis	Pf00640, Pf06311, Pf08416
A0A0G2K9C8	Phkb	Phosphorylase b kinase regulatory subunit OS=Rattus norvegicus GN=Phkb PE=1 SV=1	9.07832	9.25128	9.2648	9.32179	9.11371	9.27722	9.23824	9.18601	8.94012	9.24038	9.30538	9.34733	9.37777	9.21985	9.27964	9.27326	9.39391	9.22843	9.35366	9.25554	9.15573	9.28599	9.22342	9.1549	9.08529	9.14815	9.26098	31	30	168	1	124	1085	7.01	2184	0.529074	0.326621	0.0501671	0.321354	0.0452402	0.924516	-0.00492689	metabolic process	No_Value	catalytic activity;protein binding	No_Value	Pf00723
A0A0G2K9D7	0	Uncharacterized protein OS=Rattus norvegicus GN=Pcdhgc3 PE=4 SV=1	11.4224	11.3643	11.4313	11.3613	11.2883	11.3656	11.3871	11.3077	11.3275	11.3581	11.4183	11.3819	11.365	11.3847	11.3779	11.3127	11.2723	11.3009	11.2899	11.2558	11.3202	11.2308	11.2855	11.252	11.3744	11.3605	11.3569	21	16	65	16	101.1	934	5.19	1504	0.00578488	0.428489	-0.0202139	0.000225016	-0.0745195	0.0396128	-0.0543056	cell communication	membrane	metal ion binding	No_Value	Pf00028, Pf08266
A0A0G2K9D9	Cc2d2a	Coiled-coil and C2 domain-containing 2A OS=Rattus norvegicus GN=Cc2d2a PE=4 SV=1	7.79892	7.76099	7.63632	7.75448	7.61416	7.77572	7.81468	7.57524	7.66348	7.67574	7.91144	8.06967	7.70437	7.83183	7.84836	7.82129	7.92548	7.93338	7.84894	7.84796	7.66295	7.86802	7.77475	7.93414	7.76358	7.68526	7.70201	2	3	8	3	187.8	1631	6.51	51	0.501114	0.858958	-0.011423	0.265368	0.0503016	0.300553	0.0617245	cell organization and biogenesis;regulation of biological process;response to stimulus	No_Value	No_Value	No_Value	Pf15625
A0A0G2K9E0	Rnh1	Ribonuclease inhibitor OS=Rattus norvegicus GN=Rnh1 PE=1 SV=1	13.864	13.9625	13.9729	13.8458	13.9567	13.9044	13.8692	14.0869	13.9109	13.8891	13.8341	13.9359	14.035	13.9737	14.0438	13.9725	13.978	14.0029	13.9503	13.9417	13.9534	13.8702	13.911	13.9175	13.9672	13.9974	13.9913	80	24	230	24	54.1	492	4.98	8864	0.0779585	0.291149	0.0312373	0.166083	-0.0335559	0.0449856	-0.0647932	regulation of biological process	cytoplasm;cytosol	enzyme regulator activity;protein binding	No_Value	No_Value
A0A0G2K9E1	Zfyve21	Zinc finger FYVE domain-containing protein 21 OS=Rattus norvegicus GN=Zfyve21 PE=1 SV=1	10.6885	10.6461	10.6791	10.7092	10.6823	10.6748	10.6838	10.5658	10.6897	10.6575	10.5963	10.701	10.6084	10.6189	10.6196	10.551	10.6933	10.5971	10.7305	10.5707	10.5882	10.6892	10.6778	10.6655	10.6233	10.6654	10.6334	31	6	28	6	27.9	252	7.84	374	0.757792	0.603697	-0.0144276	0.949656	0.00157208	0.395647	0.0159997	No_Value	endosome	metal ion binding	No_Value	Pf01363, Pf07514
A0A0G2K9E5	Lars2	Leucyl-tRNA synthetase 2, mitochondrial OS=Rattus norvegicus GN=Lars2 PE=1 SV=1	11.1392	11.0976	11.0604	11.251	11.1287	11.0778	11.0699	11.0072	11.0669	11.0806	11.1394	11.2331	11.1048	11.1053	11.1107	11.2213	11.1079	11.0745	11.1476	11.1758	11.1918	11.3063	11.2316	11.2335	11.2135	11.2776	11.252	20	16	57	16	101.5	902	8.41	595	0.999044	0.982762	0.00087738	0.959684	0.00169055	0.98503	0.000813166	cell organization and biogenesis;metabolic process;regulation of biological process	mitochondrion	catalytic activity;nucleotide binding	No_Value	Pf00133, Pf08264, Pf09334, Pf13603
A0A0G2K9G3	Mrps24	Mitochondrial ribosomal protein S24 OS=Rattus norvegicus GN=Mrps24 PE=1 SV=1	8.74258	9.27536	8.95719	8.50615	8.90443	9.02541	9.20985	8.44623	8.92153	8.48678	8.71326	8.72337	8.49291	8.70117	8.69755	9.02756	8.77066	8.76146	8.76166	8.88754	8.77912	8.81583	8.92493	8.75391	8.90669	8.67578	8.96924	39	5	14	5	19.8	179	9.31	61	0.85963	0.621186	0.0475878	0.994851	0.000611729	0.671521	-0.0469761	metabolic process	mitochondrion;ribosome	RNA binding;structural molecule activity	No_Value	Pf14955
A0A0G2K9H8	Arf3	ADP-ribosylation factor 3 OS=Rattus norvegicus GN=Arf3 PE=3 SV=1	15.9064	16.0548	16.0593	15.8735	16.0365	16.0072	15.9844	16.1867	15.9895	15.9762	15.9035	15.8406	16.0649	15.9437	15.9972	15.9837	15.9781	15.9508	16.0144	15.9895	15.9889	15.9093	15.9676	15.8883	16.0577	16.0539	16.0585	81	14	813	1	21.1	187	7.37	23835	0.204151	0.601222	0.0196099	0.119248	-0.0415196	0.135631	-0.0611295	regulation of biological process;response to stimulus	membrane	catalytic activity;nucleotide binding;protein binding;signal transducer activity	No_Value	Pf00025, Pf00071, Pf00503, Pf01926, Pf04670, Pf08477, Pf09439
A0A0G2K9H9	Dnajb5	DnaJ heat shock protein family (Hsp40) member B5 OS=Rattus norvegicus GN=Dnajb5 PE=4 SV=1	12.224	12.1782	12.1292	12.158	12.0514	12.1002	12.1347	12.0492	12.1154	11.9568	12.0378	12.0532	12.0599	12.2072	12.2214	12.1335	12.1092	12.0128	11.8979	12.107	12.1465	12.0121	12.156	12.1426	12.2213	12.1324	12.1544	41	15	68	15	47.2	420	9.38	1325	0.0111597	0.856908	0.00650363	0.0163736	-0.0901751	0.00470326	-0.0966787	metabolic process;regulation of biological process;response to stimulus	cytosol;nucleus	protein binding	No_Value	Pf00226, Pf01556
A0A0G2K9I6	Cp	Ceruloplasmin OS=Rattus norvegicus GN=Cp PE=1 SV=1	12.5868	12.5127	12.4687	12.5398	12.5528	12.6988	12.9254	12.4265	12.5925	12.538	12.6274	12.6344	12.57	12.6582	12.5248	12.669	12.8429	12.6242	12.7164	12.783	12.6988	12.6307	12.7959	12.6146	12.5408	12.445	12.6197	29	26	130	26	123.6	1084	5.68	2557	0.0421506	0.525429	0.0378293	0.00497362	0.133259	0.0984799	0.0954293	cellular homeostasis;metabolic process;response to stimulus;transport	membrane	catalytic activity;metal ion binding;protein binding	No_Value	Pf00394, Pf07731, Pf07732
A0A0G2K9J0	Tanc2	Tetratricopeptide repeat, ankyrin repeat and coiled-coil-containing 2 OS=Rattus norvegicus GN=Tanc2 PE=1 SV=1	14.3395	14.2815	14.2948	14.305	14.2446	14.2698	14.3663	14.2521	14.2777	14.2374	14.3184	14.3158	14.2962	14.2626	14.3326	14.2839	14.2881	14.2203	14.236	14.2056	14.259	14.3206	14.2456	14.2462	14.299	14.2977	14.2896	47	71	368	70	228.9	2076	8.19	6654	0.0482193	0.132422	-0.0297596	0.00722997	-0.0423656	0.473349	-0.012606	No_Value	No_Value	protein binding	No_Value	Pf00023, Pf12796, Pf13414, Pf13424, Pf13606, Pf13637, Pf13857
A0A0G2K9J2	Atp6v1h	ATPase H+-transporting V1 subunit H OS=Rattus norvegicus GN=Atp6v1h PE=1 SV=1	15.712	15.779	15.7692	15.7447	15.7476	15.6905	15.6957	15.8638	15.7177	15.673	15.659	15.6863	15.7282	15.768	15.7967	15.7088	15.7575	15.785	15.719	15.7079	15.7376	15.6601	15.6408	15.6433	15.7783	15.7203	15.7366	66	28	986	2	55.8	483	6.61	29451	0.0319808	0.137868	0.0398583	0.153106	-0.0210946	0.0329342	-0.0609529	cellular homeostasis;transport	membrane	catalytic activity;transporter activity	No_Value	Pf03224, Pf11698
A0A0G2K9L2	Tom1l2	Target of myb1-like 2 membrane-trafficking protein OS=Rattus norvegicus GN=Tom1l2 PE=1 SV=1	13.8888	14.1276	14.0793	13.7796	14.097	13.9551	13.9252	14.2743	14.1222	13.87	13.755	13.8845	13.9226	14.0638	13.9583	13.998	13.9815	14.1318	13.9198	14.0177	13.9583	13.811	13.9127	13.9339	14.0669	13.9701	14.0174	61	29	382	29	57.9	528	4.82	11063	0.493759	0.548754	0.0388916	0.520895	-0.0284277	0.281452	-0.0673192	regulation of biological process;response to stimulus;transport	No_Value	protein binding	No_Value	Pf00790, Pf01417, Pf03127
A0A0G2K9L6	Rbck1	Protein kinase C-binding protein Beta15, isoform CRA_a OS=Rattus norvegicus GN=Rbck1 PE=1 SV=1	9.83486	9.88191	9.86471	9.99458	9.87984	9.82574	9.93837	9.83084	9.78516	9.80758	9.74255	9.72502	9.80656	9.80871	9.79439	9.86261	9.80432	9.82516	9.73684	9.70953	9.7073	9.65484	9.72056	9.68918	9.74892	9.7359	9.71623	19	8	22	3	57.6	508	6.19	445	0.410904	0.248469	0.0502007	0.643805	0.0170808	0.350286	-0.0331198	metabolic process;regulation of biological process;response to stimulus	No_Value	catalytic activity;DNA binding;metal ion binding;protein binding	No_Value	Pf13639
A0A0G2K9M4	Wdfy3	WD repeat and FYVE domain-containing 3 OS=Rattus norvegicus GN=Wdfy3 PE=1 SV=1	14.792	14.7719	14.7698	14.8612	14.7384	14.7681	14.8121	14.7238	14.7336	14.7103	14.7895	14.8064	14.8165	14.7335	14.784	14.7947	14.746	14.7185	14.8002	14.7831	14.7822	14.8295	14.7846	14.7966	14.7912	14.805	14.8112	35	99	507	99	391.3	3506	6.84	8738	0.825146	0.974163	0.00065528	0.582756	-0.00918929	0.563075	-0.00984457	cell communication;metabolic process;response to stimulus	cytoplasm;cytosol;membrane;nucleus;vacuole	catalytic activity;metal ion binding;protein binding	No_Value	Pf00400, Pf01363, Pf02138, Pf13385, Pf14844
A0A0G2K9M5	Tbc1d8b	TBC1 domain family member 8B OS=Rattus norvegicus GN=Tbc1d8b PE=1 SV=1	11.4204	11.3969	11.3889	11.5633	11.3946	11.4449	11.3811	11.3694	11.2647	11.3341	11.4593	11.5376	11.5407	11.4996	11.4568	11.5425	11.4419	11.4412	11.5983	11.5404	11.4733	11.5428	11.4849	11.5437	11.5518	11.65	11.5414	18	17	67	16	128	1118	5.63	611	0.276616	0.179633	0.0580915	0.985569	-0.000677639	0.206088	-0.0587691	regulation of biological process;transport	No_Value	enzyme regulator activity;metal ion binding;protein binding	No_Value	Pf00566, Pf02893
A0A0G2K9N3	Ddx3	DEAD (Asp-Glu-Ala-Asp) box polypeptide 3 OS=Rattus norvegicus GN=Ddx3 PE=1 SV=1	10.6543	10.7081	10.7466	10.5485	10.6644	10.6675	10.68	10.6342	10.5616	10.5678	10.6283	10.6995	10.7106	10.7565	10.7661	10.6078	10.6271	10.5835	10.5763	10.745	10.7905	10.7871	10.7758	10.8514	10.6821	10.8446	10.8008	57	35	386	7	73	652	7.3	8382	0.0649082	0.347218	-0.0416677	0.0119009	-0.0954632	0.191127	-0.0537955	metabolic process;regulation of biological process	cytosol;membrane;nucleus	catalytic activity;DNA binding;nucleotide binding	No_Value	Pf00270, Pf00271, Pf04851
A0A0G2K9P4	Sh3glb2	Endophilin-B2 OS=Rattus norvegicus GN=Sh3glb2 PE=1 SV=1	14.5533	14.5779	14.6133	14.6073	14.5091	14.5171	14.4818	14.5916	14.4825	14.605	14.5861	14.5623	14.6379	14.5353	14.6103	14.5134	14.517	14.613	14.5772	14.4837	14.4891	14.5612	14.498	14.5372	14.6201	14.5821	14.5569	55	24	405	1	44.4	400	5.82	7647	0.0501513	0.707088	-0.00876342	0.0235055	-0.0511401	0.0485753	-0.0423767	No_Value	cytoplasm;cytosol	protein binding	No_Value	Pf03114, Pf14604
A0A0G2K9P5	Cog5	Component of oligomeric golgi complex 5 OS=Rattus norvegicus GN=Cog5 PE=1 SV=1	6.81966	6.82053	6.86874	7.27285	6.99542	6.96947	7.10886	6.83541	6.96803	6.97476	7.21517	7.01378	7.12429	7.01942	7.08295	7.14122	6.98809	6.89416	6.9268	6.89615	6.94116	6.96754	7.0438	7.00169	6.91127	6.97122	7.00706	5	3	5	3	83.6	756	6.55	70	0.554373	0.835511	-0.0115237	0.437241	0.0444634	0.287019	0.0559871	transport	Golgi;membrane	transporter activity	No_Value	Pf05992, Pf10392
A0A0G2K9Q0	Tbck	TBC1 domain-containing kinase OS=Rattus norvegicus GN=Tbck PE=1 SV=1	11.6525	11.5958	11.6818	11.6896	11.593	11.6068	11.6068	11.5808	11.6248	11.5544	11.5519	11.6218	11.6324	11.5885	11.5978	11.5484	11.5695	11.577	11.5831	11.5662	11.5963	11.5101	11.5627	11.5878	11.6166	11.5957	11.6143	26	18	71	18	100.6	894	6.35	1122	0.0681389	0.447539	0.0142991	0.130097	-0.0272704	0.0209891	-0.0415695	cell growth;cell organization and biogenesis;cell proliferation;metabolic process;regulation of biological process;transport	cytoplasm	catalytic activity;enzyme regulator activity;nucleotide binding;protein binding	No_Value	Pf00069, Pf00566, Pf00581, Pf07714, Pf14531
A0A0G2K9Q3	Naa25	N-alpha-acetyltransferase 25, NatB auxiliary subunit OS=Rattus norvegicus GN=Naa25 PE=1 SV=1	12.0764	12.0977	12.1028	12.2547	12.1367	12.164	12.2443	12.0973	12.1463	12.0377	12.1128	12.1523	12.0918	12.1619	12.1266	12.2739	12.157	12.1274	12.0804	12.1528	12.2029	12.2497	12.1271	12.1591	12.1472	12.141	12.1799	21	18	70	18	111.7	972	6.61	1379	0.227878	0.426834	0.0248093	0.0680226	0.0471895	0.393298	0.0223802	metabolic process	cytoplasm;cytosol;Golgi	catalytic activity;protein binding	No_Value	Pf09797
A0A0G2K9Q6	Atp2b3	Calcium-transporting ATPase OS=Rattus norvegicus GN=Atp2b3 PE=1 SV=1	17.1672	17.079	17.0642	17.0599	17.0063	17.0581	17.1583	17.0766	17.1303	17.1665	17.1951	17.136	17.0511	17.0909	17.1006	16.9789	17.0278	16.9943	16.9986	16.9076	17.0113	16.9576	16.9825	16.928	17.0549	16.9066	16.932	56	77	2177	4	138.5	1258	5.94	50937	0.141753	0.0606578	-0.076473	0.175386	-0.0448608	0.474091	0.0316122	cellular homeostasis;transport	Golgi;membrane	catalytic activity;metal ion binding;nucleotide binding;transporter activity	No_Value	Pf00122, Pf00689, Pf00690, Pf00702, Pf08282, Pf12424, Pf12710, Pf13246
A0A0G2K9R0	Zswim8	Zinc finger, SWIM-type-containing 8 OS=Rattus norvegicus GN=Zswim8 PE=1 SV=1	9.78657	9.96121	9.96218	9.87457	9.95739	10.0162	10.0154	9.87164	9.88059	10.0201	10.1972	9.97904	10.0528	9.94047	9.95983	10.0453	10.0071	9.94046	9.99468	9.9461	9.98696	10.096	9.99435	10.0724	9.98919	10.0485	10.0936	9	13	28	13	193.3	1797	6.99	428	0.537856	0.316665	-0.0397609	0.935034	-0.00283284	0.425044	0.0369281	No_Value	No_Value	metal ion binding	No_Value	No_Value
A0A0G2K9T1	Itch	E3 ubiquitin-protein ligase OS=Rattus norvegicus GN=Itch PE=1 SV=1	12.2578	12.3864	12.3827	12.2899	12.3623	12.3464	12.3555	12.3349	12.3524	12.3274	12.3391	12.393	12.3773	12.4059	12.4195	12.3984	12.367	12.3593	12.3413	12.3676	12.3918	12.4142	12.3984	12.3782	12.4255	12.3901	12.3998	36	27	143	22	100.8	882	6.34	2612	0.39574	0.6102	-0.00769181	0.231368	-0.0245905	0.401894	-0.0168987	metabolic process;regulation of biological process	cytoplasm;endosome;membrane;nucleus	catalytic activity;protein binding	No_Value	Pf00168, Pf00397, Pf00632
A0A0G2K9T4	Macf1	Microtubule-actin cross-linking factor 1 OS=Rattus norvegicus GN=Macf1 PE=1 SV=1	17.273	17.2763	17.2575	17.2216	17.2191	17.2486	17.2845	17.2794	17.2784	17.2677	17.2507	17.2861	17.2411	17.3072	17.2953	17.2382	17.2347	17.2512	17.2436	17.1727	17.2493	17.1759	17.183	17.2175	17.2955	17.2033	17.2583	50	313	2836	1	834.6	7384	5.38	60186	0.100716	0.358362	-0.0160234	0.0163934	-0.0365047	0.27694	-0.0204813	cell organization and biogenesis;regulation of biological process;response to stimulus;transport	cytoplasm;cytoskeleton;Golgi;membrane	catalytic activity;metal ion binding;protein binding;RNA binding	neurogenesis	Pf00036, Pf00307, Pf00435, Pf00681, Pf02187, Pf11971, Pf12128, Pf13499, Pf13514, Pf13833
A0A0G2K9U6	Atg16l1	Autophagy-related 16-like 1 OS=Rattus norvegicus GN=Atg16l1 PE=1 SV=1	10.401	10.4381	10.4396	10.4616	10.405	10.3859	10.4944	10.457	10.4188	10.3954	10.3526	10.4743	10.4598	10.4814	10.4965	10.5545	10.4568	10.4551	10.3713	10.3979	10.3394	10.2557	10.347	10.3498	10.4397	10.3646	10.3997	23	10	32	10	69.6	623	6.32	619	0.350342	0.358083	0.0313762	0.69166	-0.010333	0.173503	-0.0417092	cell organization and biogenesis;metabolic process;regulation of biological process	cytoplasm;cytoskeleton;membrane;vacuole	catalytic activity;motor activity;protein binding	No_Value	Pf00400, Pf00769, Pf01576, Pf01920, Pf03938, Pf04111, Pf04156, Pf05483, Pf05557, Pf06160, Pf07106, Pf07888, Pf08317, Pf08614, Pf09726, Pf11559, Pf12128, Pf13514, Pf13863, Pf13870
A0A0G2K9V4	Cyth3	Cytohesin-3 OS=Rattus norvegicus GN=Cyth3 PE=4 SV=1	12.1909	12.2605	12.2219	12.1699	12.2456	12.2607	12.2698	12.3673	12.2245	12.0365	12.0514	12.1587	12.0875	12.2806	12.2495	12.1994	12.1608	12.2674	12.0885	12.0934	12.1384	11.9918	12.0455	12.1097	12.2337	12.0962	12.1455	39	15	125	10	54.8	471	6.43	2564	0.415863	0.405933	0.0409779	0.636364	-0.0158105	0.259953	-0.0567884	regulation of biological process	No_Value	No_Value	No_Value	Pf00169, Pf01369, Pf15413
A0A0G2K9V6	Tars	Threonine--tRNA ligase, cytoplasmic OS=Rattus norvegicus GN=Tars PE=1 SV=1	14.3578	14.4273	14.4639	14.356	14.437	14.4108	14.3431	14.443	14.3195	14.3122	14.3199	14.3858	14.5516	14.4395	14.4889	14.4562	14.4306	14.4198	14.5014	14.4449	14.4516	14.3888	14.4456	14.3836	14.5015	14.5465	14.5218	64	39	306	36	83.3	722	7.03	5038	0.000885903	0.0103443	0.0629932	0.101018	-0.0433836	0.00124016	-0.106377	metabolic process	cytoplasm;cytoskeleton;cytosol	catalytic activity;nucleotide binding	No_Value	Pf00587, Pf02824, Pf03129, Pf07973
A0A0G2K9Y4	Pik3ip1	Phosphoinositide-3-kinase-interacting protein 1 OS=Rattus norvegicus GN=Pik3ip1 PE=4 SV=1	8.63421	8.57451	8.71516	8.63763	8.67981	8.5975	8.77394	8.61454	8.81214	8.88575	8.7051	8.83883	8.63673	8.69437	8.81484	8.8443	8.83246	8.35127	8.69709	8.58674	8.81856	8.64806	8.77084	8.70682	8.71726	8.52395	8.66045	14	2	6	2	26.9	246	5.86	97	0.226607	0.210601	-0.07896	0.892032	0.00821061	0.0504143	0.0871706	regulation of biological process	membrane	protein binding	No_Value	Pf00051
A0A0G2KA06	Klhl22	Kelch-like protein 22 OS=Rattus norvegicus GN=Klhl22 PE=1 SV=1	12.3227	12.4501	12.4227	12.3727	12.4209	12.4143	12.4675	12.4301	12.3432	12.3978	12.4591	12.4876	12.436	12.4977	12.4905	12.4692	12.5015	12.4145	12.4026	12.4393	12.4482	12.5627	12.414	12.4886	12.4856	12.476	12.5095	43	25	165	23	78.7	707	6.73	2669	0.63464	0.462297	-0.0186014	0.332287	-0.023077	0.87685	-0.00447559	cell division;cell organization and biogenesis;metabolic process;regulation of biological process	cytoplasm	catalytic activity;protein binding	No_Value	Pf00651, Pf01344, Pf07646, Pf07707, Pf13415, Pf13418, Pf13964
A0A0G2KA11	Prex2	Phosphatidylinositol-3,4,5-trisphosphate-dependent Rac exchange factor 2 OS=Rattus norvegicus GN=Prex2 PE=1 SV=1	14.0582	14.0319	14.0536	14.0615	14.0139	13.9966	14.1389	14.0764	14.0015	14.0889	14.0624	14.1003	14.1146	14.0677	14.1089	14.0914	14.0842	13.9931	14.0417	14.0559	13.9435	14.0306	13.9926	14.0258	14.0663	14.0296	14.0069	41	56	315	54	181.6	1598	7.44	4564	0.338659	0.268971	-0.0261748	0.175403	-0.0284523	0.911099	-0.00227759	cell organization and biogenesis;regulation of biological process;response to stimulus	cytoplasm;membrane	enzyme regulator activity;protein binding	neurogenesis;behavior	Pf00169, Pf00595, Pf00610, Pf00621
A0A0G2KA14	Clec16a	C-type lectin domain-containing 16A OS=Rattus norvegicus GN=Clec16a PE=1 SV=1	9.02199	9.07642	9.23835	9.02172	9.16589	9.14221	9.08597	9.27718	9.21856	9.06719	9.09051	9.19613	9.18013	9.33015	9.34731	9.30349	9.31677	9.2229	9.29555	9.21669	9.29233	9.22933	9.23529	9.27051	9.24714	9.31706	9.29368	12	10	33	10	110.3	979	7.43	777	0.634112	0.433954	0.0340965	0.870552	-0.00829887	0.382074	-0.0423954	cell communication;regulation of biological process;response to stimulus	cytosol;Golgi;membrane	No_Value	No_Value	Pf09758
A0A0G2KA20	Mcf2l	Guanine nucleotide exchange factor DBS OS=Rattus norvegicus GN=Mcf2l PE=1 SV=1	11.1404	11.1542	11.1697	11.1443	11.1432	11.1442	11.1317	11.1676	11.1402	10.9985	10.9599	11.1198	11.1354	11.1165	11.1145	11.1304	11.1257	11.08	11.0493	11.1178	11.1258	11.1178	11.1272	11.1757	11.1577	11.1279	11.173	16	16	70	14	132.2	1179	6.24	1316	0.243142	0.624522	0.0136112	0.0717964	-0.0253799	0.163668	-0.0389911	regulation of biological process;response to stimulus	cytoplasm;membrane	protein binding	No_Value	Pf00018, Pf00169, Pf00435, Pf00621, Pf13716, Pf14604
A0A0G2KA25	Tm9sf4	Transmembrane 9 superfamily member OS=Rattus norvegicus GN=Tm9sf4 PE=1 SV=1	12.1075	12.1297	12.042	12.3582	12.186	12.1662	12.1494	11.9962	12.1509	12.0486	12.0639	12.1012	11.9799	11.8286	12.0426	12.0556	12.0118	11.9462	12.0791	12.0558	11.9696	12.1718	12.1804	12.0802	12.0834	11.9049	12.0865	17	9	58	9	74.7	643	7.06	943	0.198362	0.7944	-0.0126564	0.219991	0.0692967	0.0575405	0.0819532	No_Value	membrane	No_Value	No_Value	Pf02990
A0A0G2KA27	Madd	MAP kinase-activating death domain protein OS=Rattus norvegicus GN=Madd PE=1 SV=1	15.0945	15.0956	15.0926	15.1186	15.0124	14.9819	14.9913	15.1024	14.9657	14.962	14.9883	14.977	15.1188	15.0123	15.0592	15.0207	15.0124	15.0418	15.0311	14.9781	15.0022	14.9368	14.9969	15.0091	15.0761	15.0627	15.0859	51	67	583	4	181	1627	6.21	13020	0.000539915	0.169849	0.0299844	0.00590858	-0.0553786	0.000429825	-0.085363	regulation of biological process	cytosol;membrane	No_Value	No_Value	Pf02141, Pf03455, Pf03456
A0A0G2KA50	Vps39	VPS39 HOPS complex subunit OS=Rattus norvegicus GN=Vps39 PE=1 SV=1	12.6303	12.5981	12.6034	12.6397	12.6158	12.6159	12.6529	12.4702	12.6586	12.6309	12.6085	12.6507	12.6199	12.6271	12.6269	12.6603	12.6317	12.5816	12.5935	12.6184	12.606	12.6622	12.6493	12.5972	12.5916	12.5899	12.622	47	34	162	34	101.6	886	6.98	2813	0.903434	0.929834	-0.00195736	0.544969	0.00596004	0.713639	0.0079174	cell organization and biogenesis;metabolic process;transport	membrane	protein binding	No_Value	Pf00780, Pf10366, Pf10367
[truncated: 5,800 more rows]
[truncated: 3 more columns]

## Sheet: All Significant Proteins
Accession	Gene	Description	TMTSet1_127N_Young1_Log2(NormalizedIntensity)	TMTSet1_127C_Young2_Log2(NormalizedIntensity)	TMTSet1_130C_Young4_Log2(NormalizedIntensity)	TMTSet1_128N_AU1_Log2(NormalizedIntensity)	TMTSet1_128C_AU2_Log2(NormalizedIntensity)	TMTSet1_130N_AU3_Log2(NormalizedIntensity)	TMTSet1_129N_AI2_Log2(NormalizedIntensity)	TMTSet1_129C_AI3_Log2(NormalizedIntensity)	TMTSet1_131_AI4_Log2(NormalizedIntensity)	TMTSet2_127N_AI5_Log2(NormalizedIntensity)	TMTSet2_127C_AI6_Log2(NormalizedIntensity)	TMTSet2_130C_AI7_Log2(NormalizedIntensity)	TMTSet2_128N_Young5_Log2(NormalizedIntensity)	TMTSet2_128C_Young6_Log2(NormalizedIntensity)	TMTSet2_130N_Young7_Log2(NormalizedIntensity)	TMTSet2_129N_AU4_Log2(NormalizedIntensity)	TMTSet2_129C_AU5_Log2(NormalizedIntensity)	TMTSet2_131_AU6_Log2(NormalizedIntensity)	TMTSet3_127N_AU7_Log2(NormalizedIntensity)	TMTSet3_127C_AU8_Log2(NormalizedIntensity)	TMTSet3_130C_AU9_Log2(NormalizedIntensity)	TMTSet3_128N_AI8_Log2(NormalizedIntensity)	TMTSet3_128C_AI9_Log2(NormalizedIntensity)	TMTSet3_130N_AI10_Log2(NormalizedIntensity)	TMTSet3_129N_Young8_Log2(NormalizedIntensity)	TMTSet3_129C_Young9_Log2(NormalizedIntensity)	TMTSet3_131_Young10_Log2(NormalizedIntensity)	Coverage [%]	# Peptides	# PSMs	# Unique Peptides	MW [kDa]	# AAs	calc. pI	Score Mascot	ANOVA p-value	t-test p-value AU_AI	t-test Difference AU_AI	t-test p-value AU_Y	t-test Difference AU_Y	t-test p-value AI_Y	t-test Difference AI_Y	Biological Process	Cellular Component	Molecular Function	Neurobiology	Pfam IDs
[truncated: 471 more rows]
[truncated: 3 more columns]
