# Supplementary material for: Dentate Gyrus Peroxiredoxin 6 Levels Discriminate Aged Unimpaired From Impaired Rats in a Spatial Memory Task
Source: Front Aging Neurosci. 2019 Jul 31;11:198. doi: 10.3389/fnagi.2019.00198 (PMC6684764; doi:10.3389/fnagi.2019.00198)
Supplement: TABLE S2 — Weight of the rats on the day of sacrifice. [file Table_2.XLSX]

## Sheet: Sheet1
	Weight of the rats on the day of sacrifice
	Aged Unimpaired rats			Aged Impaired rats			Young rats
	Rat 1- 510g			Rat 1- 606g			Rat 1- 443g
	Rat 2- 611g			Rat 2- 625g			Rat 2- 425g
	Rat 3- 644g			Rat 3- 554g			Rat 3- 465g
	Rat 4- 528g			Rat 4- 634g			Rat 4- 460g
	Rat 5- 570g			Rat 5- 625g			Rat 5- 431g
	Rat 6- 668g			Rat 6- 529g			Rat 6- 440g
	Rat 7- 554g			Rat 7- 679g			Rat 7- 427g
	Rat 8- 584g			Rat 8- 597g			Rat 8- 453g
	Rat 9- 598g			Rat 9- 606g			Rat 9- 421g
